# Supplementary material for: Lipidomics Reveals a Tissue-Specific Fingerprint
Source: Front Physiol. 2018 Aug 28;9:1165. doi: 10.3389/fphys.2018.01165 (PMC6121266; doi:10.3389/fphys.2018.01165)
Supplement: Supplementary file 6 [file Data_Sheet_1.XLSX]

## Sheet: FA Concentration
Lipid Species	Liver	Heart	Kidney	Gluteus	Soleus	VAT	SAT
Acyl carnitines
AcylCarnitine(12:0)	0.11 ± 0.01	0.10 ± 0.01	0.10 ± 0.01	1.07 ± 0.27	1.04 ± 0.18	0.12 ± 0.01	0.18 ± 0.01
AcylCarnitine(13:0)	0.08 ± 0.01	0.08 ± 0.01	0.08 ± 0.004	0.11 ± 0.01	0.11 ± 0.01	0.06 ± 0.004	0.08 ± 0.01
AcylCarnitine(14:0)	0.10 ± 0.01	0.15 ± 0.02	0.21 ± 0.01	4.08 ± 1.21	4.26 ± 0.87	0.21 ± 0.03	0.36 ± 0.05
AcylCarnitine(14:1)	0.09 ± 0.01	0.09 ± 0.01	0.08 ± 0.01	1.36 ± 0.40	1.37 ± 0.25	0.11 ± 0.01	0.18 ± 0.02
AcylCarnitine(14:2)	0.03 ± 0.004	0.04 ± 0.005	0.03 ± 0.003	0.35 ± 0.11	0.36 ± 0.06	0.03 ± 0.004	0.06 ± 0.01
AcylCarnitine(15:0) (a)	0.02 ± 0.003	0.03 ± 0.004	0.02 ± 0.003	0.08 ± 0.02	0.08 ± 0.02	0.02 ± 0.001	0.03 ± 0.002
AcylCarnitine(15:0) (b)	0.02 ± 0.003	0.02 ± 0.003	0.03 ± 0.003	0.31 ± 0.09	0.26 ± 0.06	0.02 ± 0.003	0.04 ± 0.01
AcylCarnitine(16:0)	0.32 ± 0.04	0.62 ± 0.10	2.52 ± 0.28	49.94 ± 16.40	37.25 ± 9.44	0.66 ± 0.13	2.02 ± 0.38
AcylCarnitine(16:1)	0.09 ± 0.01	0.12 ± 0.02	0.11 ± 0.00	6.41 ± 2.12	5.36 ± 1.26	0.14 ± 0.03	0.34 ± 0.07
AcylCarnitine(17:0) (a)	0.13 ± 0.03	0.18 ± 0.06	0.17 ± 0.01	0.55 ± 0.14	0.47 ± 0.10	0.13 ± 0.02	0.15 ± 0.01
AcylCarnitine(17:0) (b)	0.05 ± 0.01	0.06 ± 0.01	0.11 ± 0.01	0.57 ± 0.16	0.48 ± 0.10	0.04 ± 0.003	0.06 ± 0.01
AcylCarnitine(18:0)	0.29 ± 0.04	1.43 ± 0.24	8.27 ± 0.71	24.16 ± 5.19	23.20 ± 5.20	0.23 ± 0.03	0.63 ± 0.09
AcylCarnitine(18:1)	0.28 ± 0.04	0.88 ± 0.17	0.74 ± 0.05	48.18 ± 15.45	34.98 ± 9.44	0.47 ± 0.08	1.46 ± 0.30
AcylCarnitine(18:2)	0.68 ± 0.03	0.86 ± 0.08	0.73 ± 0.03	14.59 ± 5.07	10.13 ± 2.64	0.65 ± 0.05	1.04 ± 0.12
Values are represented as mean and standard error in nmol/g tissue

## Sheet: FA statistics
Multiple comparison post hoc Tuckeys
		p value
		AcylCarnitine(12:0)	AcylCarnitine(13:0)	AcylCarnitine(14:0)	AcylCarnitine(14:1)	AcylCarnitine(14:2)	AcylCarnitine(15:0) (a)	AcylCarnitine(15:0) (b)	AcylCarnitine(16:0)	AcylCarnitine(16:1)	AcylCarnitine(17:0) (a)	AcylCarnitine(17:0) (b)	AcylCarnitine(18:0)	AcylCarnitine(18:1)	AcylCarnitine(18:2)
Liver	Heart	1	0.999999	1	1	1	0.9999	1	1	1	0.99858	1	0.999939	1	1
	Kidney	1	0.999646	1	1	1	1	0.999999	0.999993	1	0.999544	0.99755	0.466388	1	1
	Gluteus	9.20002e-05	0.128038	0.000427733	0.000428629	0.000707971	0.0101369	0.000370912	0.000636791	0.000879225	0.00499958	0.000254288	1.23589e-05	0.000545148	0.00185911
	Soleus	0.000338603	0.367344	0.000434716	0.000722257	0.00118482	0.0264541	0.00709748	0.0309336	0.0134028	0.0510508	0.00614743	6.10497e-05	0.0355489	0.105437
	VAT	1	0.480192	1	1	1	1	1	1	1	1	1	1	1	1
	SAT	0.999849	0.999892	0.999951	0.999934	0.999818	0.999886	0.999878	0.999999	0.999998	0.999992	1	1	1	1
Heart	Liver	1	0.999999	1	1	1	0.9999	1	1	1	0.99858	1	0.999939	1	1
	Kidney	1	0.999969	1	1	1	0.999949	1	0.999997	1	1	0.998451	0.643591	1	1
	Gluteus	8.06166e-05	0.0949032	0.000517192	0.000406167	0.000939938	0.0231711	0.000402195	0.000696357	0.000940559	0.0192816	0.000293587	3.13325e-05	0.000656909	0.00220131
	Soleus	0.000299307	0.297533	0.000521253	0.000686494	0.00154703	0.0548452	0.0076074	0.0331617	0.0141858	0.144018	0.00695206	0.000146225	0.0409757	0.118312
	VAT	1	0.571135	1	1	1	0.999665	1	1	1	0.998626	0.999998	0.999931	1	1
	SAT	0.999723	0.999242	0.999987	0.99991	0.999964	1	0.999921	1	0.999999	0.999978	1	0.999996	1	1
Kidney	Liver	1	0.999646	1	1	1	1	0.999999	0.999993	1	0.999544	0.99755	0.466388	1	1
	Heart	1	0.999969	1	1	1	0.999949	1	0.999997	1	1	0.998451	0.643591	1	1
	Gluteus	0.000216509	0.0777718	0.00147568	0.000900851	0.00167406	0.018853	0.00138503	0.00262683	0.00201738	0.028094	0.00322838	0.011595	0.00143878	0.00406657
	Soleus	0.000679576	0.240923	0.00138101	0.0013742	0.00252197	0.0429169	0.0183312	0.0747198	0.0229926	0.170983	0.0428194	0.0301435	0.0599138	0.148479
	VAT	1	0.793476	1	1	1	1	1	0.999998	1	0.999541	0.994181	0.489278	1	1
	SAT	0.999801	0.993566	0.999999	0.999904	0.999895	0.999935	0.999997	1	0.999999	0.999997	0.99967	0.630579	1	1
Gluteus	Liver	9.20002e-05	0.128038	0.000427733	0.000428629	0.000707971	0.0101369	0.000370912	0.000636791	0.000879225	0.00499958	0.000254288	1.23589e-05	0.000545148	0.00185911
	Heart	8.06166e-05	0.0949032	0.000517192	0.000406167	0.000939938	0.0231711	0.000402195	0.000696357	0.000940559	0.0192816	0.000293587	3.13325e-05	0.000656909	0.00220131
	Kidney	0.000216509	0.0777718	0.00147568	0.000900851	0.00167406	0.018853	0.00138503	0.00262683	0.00201738	0.028094	0.00322838	0.011595	0.00143878	0.00406657
	Soleus	0.999998	0.999461	0.999995	1	1	0.999997	0.991195	0.934669	0.993157	0.994753	0.986647	0.999992	0.904623	0.875254
	VAT	0.000177194	0.00118278	0.000923027	0.000780863	0.00121774	0.0106619	0.000679641	0.00102822	0.00140237	0.00653778	0.000269111	1.96687e-05	0.000848868	0.00254624
	SAT	0.00127531	0.361317	0.0039384	0.00411515	0.00730977	0.0576101	0.0040018	0.00377437	0.0052023	0.0245525	0.0015762	9.81435e-05	0.00293646	0.00825697
Soleus	Liver	0.000338603	0.367344	0.000434716	0.000722257	0.00118482	0.0264541	0.00709748	0.0309336	0.0134028	0.0510508	0.00614743	6.10497e-05	0.0355489	0.105437
	Heart	0.000299307	0.297533	0.000521253	0.000686494	0.00154703	0.0548452	0.0076074	0.0331617	0.0141858	0.144018	0.00695206	0.000146225	0.0409757	0.118312
	Kidney	0.000679576	0.240923	0.00138101	0.0013742	0.00252197	0.0429169	0.0183312	0.0747198	0.0229926	0.170983	0.0428194	0.0301435	0.0599138	0.148479
	Gluteus	0.999998	0.999461	0.999995	1	1	0.999997	0.991195	0.934669	0.993157	0.994753	0.986647	0.999992	0.904623	0.875254
	VAT	0.000594968	0.00778635	0.000893738	0.00123762	0.00192286	0.0267837	0.010988	0.0408178	0.018438	0.0595155	0.00591379	8.9204e-05	0.0450999	0.11969
	SAT	0.00334567	0.667834	0.00351032	0.00562058	0.00986827	0.110662	0.0399975	0.0869057	0.0457717	0.144602	0.021465	0.000352221	0.0891706	0.210803
VAT	Liver	1	0.480192	1	1	1	1	1	1	1	1	1	1	1	1
	Heart	1	0.571135	1	1	1	0.999665	1	1	1	0.998626	0.999998	0.999931	1	1
	Kidney	1	0.793476	1	1	1	1	1	0.999998	1	0.999541	0.994181	0.489278	1	1
	Gluteus	0.000177194	0.00118278	0.000923027	0.000780863	0.00121774	0.0106619	0.000679641	0.00102822	0.00140237	0.00653778	0.000269111	1.96687e-05	0.000848868	0.00254624
	Soleus	0.000594968	0.00778635	0.000893738	0.00123762	0.00192286	0.0267837	0.010988	0.0408178	0.018438	0.0595155	0.00591379	8.9204e-05	0.0450999	0.11969
	SAT	0.999959	0.403303	0.999998	0.999986	0.999937	0.999661	0.999969	1	0.999999	0.999991	0.999988	1	1	1
SAT	Liver	0.999849	0.999892	0.999951	0.999934	0.999818	0.999886	0.999878	0.999999	0.999998	0.999992	1	1	1	1
	Heart	0.999723	0.999242	0.999987	0.99991	0.999964	1	0.999921	1	0.999999	0.999978	1	0.999996	1	1
	Kidney	0.999801	0.993566	0.999999	0.999904	0.999895	0.999935	0.999997	1	0.999999	0.999997	0.99967	0.630579	1	1
	Gluteus	0.00127531	0.361317	0.0039384	0.00411515	0.00730977	0.0576101	0.0040018	0.00377437	0.0052023	0.0245525	0.0015762	9.81435e-05	0.00293646	0.00825697
	Soleus	0.00334567	0.667834	0.00351032	0.00562058	0.00986827	0.110662	0.0399975	0.0869057	0.0457717	0.144602	0.021465	0.000352221	0.0891706	0.210803
	VAT	0.999959	0.403303	0.999998	0.999986	0.999937	0.999661	0.999969	1	0.999999	0.999991	0.999988	1	1	1

## Sheet: GL Concentration
Lipid Species	Liver	Heart	Kidney	Gluteus	Soleus	VAT	SAT
Diacylglycerols									Glycerolipids (44 species)
DAG(14:0_16:0)	6.82 ± 0.70	5.38 ± 0.43	12.00 ± 1.04	4.16 ± 0.18	5.73 ± 0.63	16.57 ± 2.49	39.57 ± 4.93		Diacylglycerols (20 species)
DAG(16:0_16:0)	334.6 ± 29.40	334.6 ± 32.94	1,086 ± 78.37	169.1 ± 5.18	237.8 ± 21.45	1,063 ± 177.0	2,160 ± 254.8		Triacylglycerols (44 species)
DAG(16:0_16:1)	121.7 ± 21.30	24.03 ± 2.44	55.32 ± 5.41	22.04 ± 1.69	35.32 ± 5.56	214.9 ± 43.22	860.1 ± 82.56		Alkyl triacylglycerols (3 species)
DAG(14:0_18:2)	92.21 ± 9.22	19.01 ± 1.95	10.09 ± 0.93	7.61 ± 0.70	26.01 ± 6.11	215.5 ± 35.41	672.9 ± 88.57
DAG(16:0_18:1)	2,010 ± 169.5	649.6 ± 69.00	738.1 ± 74.65	261.6 ± 14.12	444.6 ± 59.20	2,621 ± 420.6	7,080 ± 776.9
DAG(16:1_18:1)	228.3 ± 38.40	22.77 ± 2.49	17.08 ± 1.90	20.93 ± 2.03	40.08 ± 8.23	298.32 ± 60.03	1,429 ± 125.6
DAG(16:0_18:2)	2,007 ± 113.5	312.3 ± 35.66	338.5 ± 35.40	83.42 ± 5.82	227.5 ± 36.92	3,530.37 ± 620.54	10,161 ± 1,567
DAG(18:0_18:1)	176.2 ± 14.57	83.12 ± 9.17	77.62 ± 5.48	41.08 ± 3.04	67.37 ± 8.25	274.1 ± 41.25	725.2 ± 62.93
DAG(18:1_18:1)	1,883 ± 198.6	342.6 ± 37.91	181.7 ± 14.14	153.1 ± 11.83	315.9 ± 51.25	2,203 ± 344.6	7,063 ± 678.5
DAG(18:0_18:2)	308.07 ± 13.48	250.7 ± 29.48	224.2 ± 18.08	42.58 ± 2.82	112.1 ± 16.11	573.1 ± 91.33	1,149 ± 143.3
DAG(18:1_18:2)	3,112 ± 277.0	399.4 ± 53.87	164.0 ± 14.57	102.6 ± 8.67	331.8 ± 66.83	5,082.08 ± 924.22	16,931 ± 2,439
DAG(18:2_18:2)	1,192 ± 111.2	114.6 ± 16.53	38.27 ± 3.99	20.69 ± 2.50	89.03 ± 17.96	1,548 ± 254.0	4,497 ± 708.6
DAG(18:1_18:3)	247.6 ± 21.78	17.75 ± 2.39	7.76 ± 0.58	4.69 ± 0.39	15.25 ± 2.80	246.0 ± 43.86	670.5 ± 93.28
DAG(16:0_20:4)	250.6 ± 31.42	74.36 ± 7.49	251.7 ± 16.62	27.18 ± 1.11	32.09 ± 3.41	59.22 ± 12.99	172.0 ± 20.62
DAG(18:1_20:3)	59.22 ± 5.43	21.70 ± 1.61	17.38 ± 1.78	16.34 ± 2.44	22.15 ± 3.70	56.54 ± 10.47	146.6 ± 13.72
DAG(18:0_20:4)	977.1 ± 106.44	877.1 ± 136.36	1,459 ± 122.5	408.7 ± 44.29	408.2 ± 122.64	100.2 ± 19.61	374.8 ± 38.54
DAG(18:1_20:4)	305.4 ± 21.73	70.23 ± 7.14	83.92 ± 5.94	13.74 ± 0.58	24.01 ± 3.47	77.34 ± 17.08	269.8 ± 32.92
DAG(16:0_22:5)	51.72 ± 6.39	50.78 ± 5.05	53.80 ± 5.46	22.73 ± 1.69	30.98 ± 5.03	75.29 ± 17.57	172.7 ± 20.03
DAG(18:2_20:4)	596.4 ± 62.93	72.47 ± 6.56	33.92 ± 2.05	10.21 ± 0.58	24.21 ± 3.80	112.7 ± 23.76	327.3 ± 43.43
DAG(16:0_22:6)	68.01 ± 9.78	39.34 ± 4.01	60.04 ± 5.74	24.47 ± 1.48	29.50 ± 4.97	48.09 ± 12.39	107.4 ± 14.25
Triacylglycerols
TAG(14:0_16:0_18:2)	82.97 ± 14.99	14.45 ± 1.90	14.31 ± 1.16	59.09 ± 9.26	71.38 ± 8.11	424.6 ± 16.37	1,191 ± 50.95
TAG(14:0_16:1_18:1)	26.74 ± 5.65	4.55 ± 0.39	3.36 ± 0.30	18.97 ± 2.73	20.47 ± 3.30	95.14 ± 7.78	367.6 ± 24.98
TAG(14:0_16:1_18:2)	31.61 ± 5.65	3.27 ± 0.46	2.03 ± 0.19	10.12 ± 2.03	18.41 ± 2.86	341.6 ± 29.94	1,160 ± 61.00
TAG(14:0_18:0_18:1)	1.14 ± 0.11	0.96 ± 0.07	0.79 ± 0.04	1.71 ± 0.14	3.06 ± 0.33	8.54 ± 0.29	20.63 ± 1.11
TAG(14:0_18:2_18:2)	49.84 ± 6.26	3.60 ± 0.83	2.37 ± 0.19	4.69 ± 0.94	15.72 ± 2.42	304.0 ± 23.37	623.3 ± 37.37
TAG(14:1_16:0_18:1)	6.17 ± 1.14	1.81 ± 0.16	0.80 ± 0.07	4.64 ± 0.70	4.33 ± 0.56	16.20 ± 1.26	54.83 ± 3.63
TAG(14:1_16:1_18:0)	96.79 ± 22.47	10.34 ± 0.83	10.71 ± 1.13	88.56 ± 15.19	64.00 ± 9.69	266.4 ± 30.85	1,231 ± 95.35
TAG(14:1_18:0_18:2)	1.43 ± 0.17	0.87 ± 0.10	0.35 ± 0.03	1.85 ± 0.31	2.02 ± 0.25	7.00 ± 0.36	25.81 ± 1.25
TAG(14:1_18:1_18:1)	41.56 ± 5.72	6.63 ± 1.05	4.96 ± 0.34	22.84 ± 3.97	30.60 ± 3.82	154.5 ± 6.48	510.9 ± 16.93
TAG(15:0_16:0_18:1)	4.83 ± 0.42	2.77 ± 0.16	3.53 ± 0.39	3.62 ± 0.36	5.46 ± 0.58	21.20 ± 0.83	54.90 ± 1.20
TAG(15:0_18:1_18:1)	10.27 ± 1.21	1.42 ± 0.16	1.12 ± 0.10	1.88 ± 0.30	4.23 ± 0.69	35.23 ± 1.70	96.48 ± 1.97
TAG(16:0_16:0_16:0)	34.01 ± 4.28	30.00 ± 2.46	49.95 ± 6.24	32.50 ± 3.48	56.69 ± 5.24	263.7 ± 23.80	517.2 ± 48.41
TAG(16:0_16:0_18:0)	18.56 ± 1.95	14.59 ± 1.47	35.15 ± 6.87	12.84 ± 1.33	30.19 ± 5.20	251.8 ± 24.62	389.6 ± 30.10
TAG(16:0_16:0_18:1)	218.9 ± 18.60	103.2 ± 10.30	162.5 ± 19.54	115.7 ± 13.98	195.9 ± 19.28	1,080 ± 30.13	2,334 ± 47.65
TAG(16:0_16:0_18:2)	121.5 ± 6.83	74.29 ± 7.85	147.9 ± 24.45	61.35 ± 6.60	147.6 ± 17.16	664.2 ± 28.14	1,163 ± 30.27
TAG(16:0_16:1_18:1)	234.3 ± 33.08	30.15 ± 3.58	26.19 ± 1.75	118.1 ± 16.87	118.1 ± 12.92	467.6 ± 24.58	1,591 ± 58.76
TAG(16:0_18:0_18:1)	62.59 ± 7.33	25.02 ± 3.03	24.23 ± 3.30	30.18 ± 4.45	70.34 ± 13.27	874.4 ± 56.90	1,771 ± 92.50
TAG(16:0_18:1_18:1)	689.5 ± 45.23	104.6 ± 12.50	73.11 ± 3.69	147.2 ± 21.99	236.1 ± 28.57	1,283 ± 28.88	3,101 ± 32.47
TAG(16:0_18:1_18:2)	818.3 ± 35.27	147.3 ± 20.41	101.3 ± 4.96	141.0 ± 19.68	289.3 ± 28.72	1,258 ± 24.60	2,864 ± 49.13
TAG(16:0_18:2_18:2)	672.2 ± 33.10	76.06 ± 11.74	61.70 ± 4.47	62.06 ± 10.71	177.3 ± 24.81	980.7 ± 22.89	1,840 ± 48.92
TAG(16:1_16:1_16:1)	12.31 ± 2.89	1.16 ± 0.11	1.09 ± 0.11	9.82 ± 2.03	9.06 ± 1.66	109.8 ± 11.64	589.0 ± 43.57
TAG(16:1_16:1_18:0)	1.48 ± 0.12	1.66 ± 0.16	1.15 ± 0.05	3.33 ± 0.33	5.89 ± 0.65	11.38 ± 0.50	26.63 ± 1.28
TAG(16:1_16:1_18:1)	123.29 ± 14.34	15.14 ± 2.26	13.85 ± 1.02	60.89 ± 11.09	77.15 ± 8.94	401.1 ± 19.48	1,258 ± 49.14
TAG(16:1_18:1_18:1)	55.16 ± 5.69	13.30 ± 1.60	10.91 ± 0.98	45.06 ± 7.55	48.56 ± 5.75	144.3 ± 10.10	580.7 ± 30.72
TAG(16:1_18:1_18:2)	174.6 ± 13.26	29.63 ± 4.73	23.64 ± 2.02	63.41 ± 12.61	104.9 ± 11.59	502.1 ± 22.22	1,608 ± 51.28
TAG(16:0_16:1_17:0)	11.03 ± 1.09	5.92 ± 0.39	7.19 ± 0.80	8.25 ± 0.86	11.60 ± 1.02	40.75 ± 1.44	101.5 ± 3.21
TAG(16:0_17:0_18:0)	1.11 ± 0.11	1.07 ± 0.08	1.26 ± 0.19	0.87 ± 0.10	1.81 ± 0.28	26.61 ± 2.60	45.91 ± 4.39
TAG(14:0_17:0_18:1)	6.03 ± 0.55	4.13 ± 0.24	5.55 ± 0.62	4.98 ± 0.48	7.18 ± 0.79	26.54 ± 1.39	64.55 ± 1.62
TAG(16:0_17:0_18:1)	9.61 ± 1.11	3.72 ± 0.30	4.58 ± 0.68	3.99 ± 0.46	8.51 ± 1.36	107.3 ± 9.16	222.7 ± 8.73
TAG(16:1_17:0_18:1)	38.86 ± 5.26	5.25 ± 0.48	4.37 ± 0.36	8.18 ± 1.19	14.86 ± 1.71	105.8 ± 4.98	324.1 ± 10.71
TAG(17:0_18:1_18:1)	11.60 ± 1.29	2.04 ± 0.30	1.44 ± 0.12	2.29 ± 0.41	6.56 ± 1.43	162.8 ± 15.10	373.5 ± 17.85
TAG(16:0_17:0_18:2)	23.96 ± 3.26	4.02 ± 0.48	3.79 ± 0.42	4.96 ± 0.73	13.45 ± 2.38	120.8 ± 7.25	261.4 ± 6.15
TAG(18:0_18:0_18:0)	0.94 ± 0.06	0.59 ± 0.03	0.70 ± 0.05	0.58 ± 0.01	0.72 ± 0.05	5.92 ± 0.73	6.29 ± 0.69
TAG(18:0_18:0_18:1)	5.66 ± 0.45	3.06 ± 0.28	2.65 ± 0.27	2.57 ± 0.30	6.16 ± 1.30	193.5 ± 19.48	300.8 ± 30.07
TAG(18:0_18:1_18:1)	46.73 ± 3.13	18.79 ± 2.50	11.39 ± 0.71	20.89 ± 3.82	57.20 ± 12.03	914.1 ± 64.25	1,863 ± 107.6
TAG(18:0_18:2_18:2)	34.30 ± 2.40	15.61 ± 1.98	8.64 ± 0.66	7.20 ± 1.01	30.07 ± 5.56	207.7 ± 8.56	326.9 ± 14.47
TAG(14:0_16:0_18:1)	31.00 ± 3.98	10.88 ± 1.01	12.30 ± 0.94	24.41 ± 2.52	36.92 ± 4.22	156.1 ± 7.73	404.1 ± 22.91
TAG(18:1_18:1_18:1)	124.2 ± 6.03	46.70 ± 5.99	33.29 ± 1.70	60.31 ± 9.69	101.0 ± 11.64	747.0 ± 26.14	2,136 ± 61.17
TAG(18:1_18:1_18:2)	91.88 ± 3.86	36.11 ± 5.65	23.05 ± 1.33	30.75 ± 4.72	71.62 ± 8.93	465.3 ± 17.10	1,177 ± 24.07
TAG(18:1_18:1_20:4)	23.67 ± 2.09	12.84 ± 1.12	5.83 ± 0.65	3.47 ± 0.42	10.83 ± 1.43	23.95 ± 1.68	59.11 ± 3.11
TAG(18:1_18:1_22:6)	3.71 ± 0.31	2.44 ± 0.32	0.57 ± 0.09	0.56 ± 0.06	1.14 ± 0.17	5.63 ± 1.03	11.38 ± 1.30
TAG(18:1_18:2_18:2)	300.6 ± 15.63	90.50 ± 15.19	58.46 ± 3.69	68.98 ± 12.10	184.4 ± 26.39	1,312 ± 38.60	3,061 ± 71.95
TAG(18:2_18:2_18:2)	151.0 ± 12.82	24.66 ± 4.94	14.57 ± 1.23	14.97 ± 3.09	55.36 ± 11.46	983.9 ± 47.65	2,167 ± 96.22
TAG(18:2_18:2_20:4)	79.54 ± 8.15	6.36 ± 0.80	3.71 ± 0.29	2.01 ± 0.36	9.58 ± 1.65	85.05 ± 8.36	162.6 ± 7.77
Alkyl triacylglycerols
TAG(O-50:1)	1.30 ± 0.11	1.67 ± 0.22	0.85 ± 0.13	0.65 ± 0.05	1.64 ± 0.29	32.85 ± 6.04	90.46 ± 9.51
TAG(O-52:0)	0.40 ± 0.02	0.15 ± 0.01	0.17 ± 0.02	0.10 ± 0.005	0.14 ± 0.02	1.19 ± 0.21	2.11 ± 0.25
TAG(O-52:2)	0.72 ± 0.06	1.26 ± 0.17	0.46 ± 0.07	0.45 ± 0.04	0.87 ± 0.15	12.80 ± 2.10	41.36 ± 5.28
Values are represented as mean and standard error in nmol/g tissue

## Sheet: GL statistics
Multiple comparison post hoc Tuckeys
		p value
		Diacylglycerols
		DAG(14:0_16:0)	DAG(16:0_16:0)	DAG(16:0_16:1)	DAG(14:0_18:2)	DAG(16:0_18:1)	DAG(16:1_18:1)	DAG(16:0_18:2)	DAG(18:0_18:1)	DAG(18:1_18:1)	DAG(18:0_18:2)	DAG(18:1_18:2)	DAG(18:2_18:2)	DAG(18:1_18:3)	DAG(16:0_20:4)	DAG(18:1_20:3)	DAG(18:0_20:4)	DAG(18:1_20:4)	DAG(16:0_22:5)	DAG(18:2_20:4)	DAG(16:0_22:6)
Liver	Heart	0.998957	1	0.464736	0.749463	0.0851347	0.118678	0.452018	0.290256	0.00924851	0.995787	0.414819	0.104561	0.0022897	3.38559e-07	0.00989616	0.992594	2.92358e-11	1	1.11378e-12	0.295712
	Kidney	0.662962	0.00314541	0.877	0.705681	0.182859	0.148119	0.550466	0.300659	0.00648944	0.978042	0.394982	0.103486	0.00310184	1	0.00627159	0.047667	1.19397e-09	1	1.05838e-12	0.997015
	Gluteus	0.97969	0.970669	0.520677	0.676595	0.0200271	0.163205	0.379731	0.0537733	0.00537402	0.124806	0.370305	0.0941656	0.00264867	4.59019e-09	0.00473158	0.0108063	9.30034e-13	0.604993	7.84151e-13	0.0393307
	Soleus	0.999887	0.998684	0.722087	0.888658	0.0701232	0.304896	0.527391	0.242205	0.0232647	0.492451	0.519621	0.170986	0.00754354	2.68708e-08	0.0317567	0.0167492	4.06875e-12	0.898569	1.60982e-12	0.124287
	VAT	0.0389504	0.002945	0.555583	0.20894	0.871579	0.971244	0.612136	0.268837	0.988487	0.101486	0.785065	0.97257	1	9.73693e-08	0.999974	9.97091e-06	1.80186e-10	0.770715	1.54975e-11	0.737446
	SAT	1.71601e-11	5.42424e-11	6.96998e-13	2.52998e-12	4.7118e-11	6.96332e-13	1.61757e-09	7.31748e-13	9.76552e-13	4.36211e-09	1.29442e-10	2.74317e-08	2.91755e-07	0.112963	1.94761e-08	0.00943012	0.84393	3.19875e-07	0.000137671	0.109131
Heart	Liver	0.998957	1	0.464736	0.749463	0.0851347	0.118678	0.452018	0.290256	0.00924851	0.995787	0.414819	0.104561	0.0022897	3.38559e-07	0.00989616	0.992594	2.92358e-11	1	1.11378e-12	0.295712
	Kidney	0.379454	0.00314331	0.997035	0.999998	0.999997	1	1	1	0.999797	0.999965	0.999998	0.999996	0.999998	1.33856e-06	0.999658	0.00848102	0.998281	0.999997	0.987516	0.736253
	Gluteus	0.999719	0.970704	1	0.99999	0.987268	1	0.999978	0.961785	0.999477	0.36567	0.999993	0.999988	0.999989	0.60861	0.998821	0.0587202	0.327468	0.640867	0.879229	0.928789
	Soleus	1	0.998687	0.999994	1	0.999713	0.999993	1	0.999861	1	0.828214	1	1	1	0.759944	1	0.0797626	0.617181	0.91699	0.968973	0.992681
	VAT	0.0111056	0.00294295	0.0102482	0.00584202	0.00380984	0.0157846	0.0123911	0.00094301	0.00137906	0.0231709	0.0229701	0.0138401	0.00362399	0.997328	0.0269055	9.34592e-05	0.999952	0.737507	0.98125	0.993985
	SAT	4.95093e-12	5.42063e-11	6.96221e-13	7.28417e-13	7.14095e-13	6.9611e-13	6.44562e-12	6.96332e-13	6.96221e-13	6.96601e-10	1.14264e-12	9.19043e-12	2.12474e-12	0.0224068	1.17839e-12	0.0487364	6.15984e-08	2.6669e-07	0.000328856	0.000392843
Kidney	Liver	0.662962	0.00314541	0.877	0.705681	0.182859	0.148119	0.550466	0.300659	0.00648944	0.978042	0.394982	0.103486	0.00310184	1	0.00627159	0.047667	1.19397e-09	1	1.05838e-12	0.997015
	Heart	0.379454	0.00314331	0.997035	0.999998	0.999997	1	1	1	0.999797	0.999965	0.999998	0.999996	0.999998	1.33856e-06	0.999658	0.00848102	0.998281	0.999997	0.987516	0.736253
	Gluteus	0.254089	0.000463739	0.99699	1	0.973188	1	0.999971	0.985885	1	0.597557	1	1	1	1.92508e-08	1	1.70829e-06	0.166035	0.593618	0.999378	0.202363
	Soleus	0.561875	0.00238163	0.999869	0.999961	0.998367	0.999973	1	0.999992	0.999961	0.944636	1	1	1	9.2337e-08	0.999658	3.96988e-06	0.374678	0.879488	0.999997	0.416343
	VAT	0.797977	1	0.0795891	0.00719295	0.012652	0.0234932	0.0243798	0.0015174	0.00104947	0.0200148	0.0260279	0.0154462	0.0046093	3.83613e-07	0.0164483	1.23545e-09	0.999979	0.873199	0.735433	0.977933
	SAT	1.10907e-08	6.76244e-05	6.96332e-13	8.2967e-13	8.91287e-13	6.9611e-13	3.45598e-11	6.96665e-13	6.96332e-13	1.41192e-09	2.3731e-12	2.74918e-11	5.72209e-12	0.142336	1.64002e-12	2.04366e-06	1.1699e-06	1.60521e-06	7.89897e-05	0.0443681
Gluteus	Liver	0.97969	0.970669	0.520677	0.676595	0.0200271	0.163205	0.379731	0.0537733	0.00537402	0.124806	0.370305	0.0941656	0.00264867	4.59019e-09	0.00473158	0.0108063	9.30034e-13	0.604993	7.84151e-13	0.0393307
	Heart	0.999719	0.970704	1	0.99999	0.987268	1	0.999978	0.961785	0.999477	0.36567	0.999993	0.999988	0.999989	0.60861	0.998821	0.0587202	0.327468	0.640867	0.879229	0.928789
	Kidney	0.254089	0.000463739	0.99699	1	0.973188	1	0.999971	0.985885	1	0.597557	1	1	1	1.92508e-08	1	1.70829e-06	0.166035	0.593618	0.999378	0.202363
	Soleus	0.999335	0.999865	0.999988	0.999908	0.999892	0.999991	0.999999	0.998082	0.999878	0.995111	0.999999	0.999999	0.999998	0.999998	0.998938	1	0.999811	0.999355	0.999977	0.999877
	VAT	0.00722495	0.000418144	0.017322	0.0062975	0.000825793	0.0265484	0.0117042	0.000115241	0.000861213	8.25378e-05	0.0233055	0.0137875	0.00396309	0.913551	0.0127018	0.468188	0.227537	0.0557999	0.447716	0.63213
	SAT	8.49321e-12	2.03542e-11	6.96332e-13	8.13793e-13	7.11542e-13	6.9611e-13	1.6023e-11	6.96332e-13	6.96332e-13	7.36866e-12	2.18436e-12	2.443e-11	5.0332e-12	0.000367435	1.41864e-12	0.999994	3.15962e-10	5.59056e-09	1.91617e-05	3.51437e-05
Soleus	Liver	0.999887	0.998684	0.722087	0.888658	0.0701232	0.304896	0.527391	0.242205	0.0232647	0.492451	0.519621	0.170986	0.00754354	2.68708e-08	0.0317567	0.0167492	4.06875e-12	0.898569	1.60982e-12	0.124287
	Heart	1	0.998687	0.999994	1	0.999713	0.999993	1	0.999861	1	0.828214	1	1	1	0.759944	1	0.0797626	0.617181	0.91699	0.968973	0.992681
	Kidney	0.561875	0.00238163	0.999869	0.999961	0.998367	0.999973	1	0.999992	0.999961	0.944636	1	1	1	9.2337e-08	0.999658	3.96988e-06	0.374678	0.879488	0.999997	0.416343
	Gluteus	0.999335	0.999865	0.999988	0.999908	0.999892	0.999991	0.999999	0.998082	0.999878	0.995111	0.999999	0.999999	0.999998	0.999998	0.998938	1	0.999811	0.999355	0.999977	0.999877
	VAT	0.0388443	0.00231604	0.0461889	0.0244645	0.00412858	0.0653937	0.0262574	0.00135747	0.00437851	0.00138145	0.049069	0.0310362	0.0104876	0.967099	0.0682259	0.520922	0.479161	0.199964	0.664652	0.863044
	SAT	9.86238e-11	1.75293e-10	6.96443e-13	1.75393e-12	8.43769e-13	6.9611e-13	7.48717e-11	6.97331e-13	6.96665e-13	1.52718e-10	8.31668e-12	1.1717e-10	2.37046e-11	0.00104728	1.11399e-11	0.999996	2.86552e-09	6.33233e-08	8.53652e-05	0.000196788
VAT	Liver	0.0389504	0.002945	0.555583	0.20894	0.871579	0.971244	0.612136	0.268837	0.988487	0.101486	0.785065	0.97257	1	9.73693e-08	0.999974	9.97091e-06	1.80186e-10	0.770715	1.54975e-11	0.737446
	Heart	0.0111056	0.00294295	0.0102482	0.00584202	0.00380984	0.0157846	0.0123911	0.00094301	0.00137906	0.0231709	0.0229701	0.0138401	0.00362399	0.997328	0.0269055	9.34592e-05	0.999952	0.737507	0.98125	0.993985
	Kidney	0.797977	1	0.0795891	0.00719295	0.012652	0.0234932	0.0243798	0.0015174	0.00104947	0.0200148	0.0260279	0.0154462	0.0046093	3.83613e-07	0.0164483	1.23545e-09	0.999979	0.873199	0.735433	0.977933
	Gluteus	0.00722495	0.000418144	0.017322	0.0062975	0.000825793	0.0265484	0.0117042	0.000115241	0.000861213	8.25378e-05	0.0233055	0.0137875	0.00396309	0.913551	0.0127018	0.468188	0.227537	0.0557999	0.447716	0.63213
	Soleus	0.0388443	0.00231604	0.0461889	0.0244645	0.00412858	0.0653937	0.0262574	0.00135747	0.00437851	0.00138145	0.049069	0.0310362	0.0104876	0.967099	0.0682259	0.520922	0.479161	0.199964	0.664652	0.863044
	SAT	4.69142e-07	2.68726e-05	9.61564e-13	4.68707e-09	3.81831e-09	6.9722e-13	5.73897e-07	5.02374e-11	5.78237e-12	4.04646e-05	1.84841e-08	7.69454e-07	4.73243e-07	0.00671611	1.67676e-08	0.650424	2.68225e-07	4.68807e-05	0.00469929	0.00359115
SAT	Liver	1.71601e-11	5.42424e-11	6.96998e-13	2.52998e-12	4.7118e-11	6.96332e-13	1.61757e-09	7.31748e-13	9.76552e-13	4.36211e-09	1.29442e-10	2.74317e-08	2.91755e-07	0.112963	1.94761e-08	0.00943012	0.84393	3.19875e-07	0.000137671	0.109131
	Heart	4.95093e-12	5.42063e-11	6.96221e-13	7.28417e-13	7.14095e-13	6.9611e-13	6.44562e-12	6.96332e-13	6.96221e-13	6.96601e-10	1.14264e-12	9.19043e-12	2.12474e-12	0.0224068	1.17839e-12	0.0487364	6.15984e-08	2.6669e-07	0.000328856	0.000392843
	Kidney	1.10907e-08	6.76244e-05	6.96332e-13	8.2967e-13	8.91287e-13	6.9611e-13	3.45598e-11	6.96665e-13	6.96332e-13	1.41192e-09	2.3731e-12	2.74918e-11	5.72209e-12	0.142336	1.64002e-12	2.04366e-06	1.1699e-06	1.60521e-06	7.89897e-05	0.0443681
	Gluteus	8.49321e-12	2.03542e-11	6.96332e-13	8.13793e-13	7.11542e-13	6.9611e-13	1.6023e-11	6.96332e-13	6.96332e-13	7.36866e-12	2.18436e-12	2.443e-11	5.0332e-12	0.000367435	1.41864e-12	0.999994	3.15962e-10	5.59056e-09	1.91617e-05	3.51437e-05
	Soleus	9.86238e-11	1.75293e-10	6.96443e-13	1.75393e-12	8.43769e-13	6.9611e-13	7.48717e-11	6.97331e-13	6.96665e-13	1.52718e-10	8.31668e-12	1.1717e-10	2.37046e-11	0.00104728	1.11399e-11	0.999996	2.86552e-09	6.33233e-08	8.53652e-05	0.000196788
	VAT	4.69142e-07	2.68726e-05	9.61564e-13	4.68707e-09	3.81831e-09	6.9722e-13	5.73897e-07	5.02374e-11	5.78237e-12	4.04646e-05	1.84841e-08	7.69454e-07	4.73243e-07	0.00671611	1.67676e-08	0.650424	2.68225e-07	4.68807e-05	0.00469929	0.00359115
Multiple comparison post hoc Tuckeys
		p value
		Triacylglycerols
		TAG(14:0_16:0_18:2)	TAG(14:0_16:1_18:1)	TAG(14:0_16:1_18:2)	TAG(14:0_18:0_18:1)	TAG(14:0_18:2_18:2)	TAG(14:1_16:0_18:1)	TAG(14:1_16:1_18:0)	TAG(14:1_18:0_18:2)	TAG(14:1_18:1_18:1)	TAG(15:0_16:0_18:1)	TAG(15:0_18:1_18:1)	TAG(16:0_16:0_16:0)	TAG(16:0_16:0_18:0)	TAG(16:0_16:0_18:1)	TAG(16:0_16:0_18:2)	TAG(16:0_16:1_18:1)	TAG(16:0_18:0_18:1)	TAG(16:0_18:1_18:1)	TAG(16:0_18:1_18:2)	TAG(16:0_18:2_18:2)	TAG(16:1_16:1_16:1)	TAG(16:1_16:1_18:0)	TAG(16:1_16:1_18:1)	TAG(16:1_18:1_18:1)	TAG(16:1_18:1_18:2)	TAG(16:0_16:1_17:0)	TAG(16:0_17:0_18:0)	TAG(14:0_17:0_18:1)	TAG(16:0_17:0_18:1)	TAG(16:1_17:0_18:1)	TAG(17:0_18:1_18:1)	TAG(16:0_17:0_18:2)	TAG(18:0_18:0_18:0)	TAG(18:0_18:0_18:1)	TAG(18:0_18:1_18:1)	TAG(18:0_18:2_18:2)	TAG(14:0_16:0_18:1)	TAG(18:1_18:1_18:1)	TAG(18:1_18:1_18:2)	TAG(18:1_18:1_20:4)	TAG(18:1_18:1_22:6)	TAG(18:1_18:2_18:2)	TAG(18:2_18:2_18:2)	TAG(18:2_18:2_20:4)
Liver	Heart	0.253313	0.683554	0.983448	0.999946	0.447408	0.403582	0.673606	0.984705	0.0236982	0.290369	4.79524e-05	0.999999	0.999996	0.0385931	0.643838	0.000143539	0.994446	6.96332e-13	6.9611e-13	6.9611e-13	0.998893	0.999988	0.0105376	0.227538	0.000583752	0.212294	1	0.788303	0.978942	0.000342399	0.987669	0.0195671	0.995359	0.999999	0.999501	0.439212	0.698896	0.320237	0.030695	0.00151215	0.821119	0.000944081	0.295291	2.73459e-10
	Kidney	0.325061	0.697709	0.985359	0.998043	0.49637	0.24245	0.740835	0.77539	0.0282884	0.836773	8.56189e-05	0.99833	0.990216	0.768694	0.97492	0.000308921	0.995671	6.96332e-13	6.9611e-13	6.9611e-13	0.999212	0.99971	0.0181533	0.238943	0.000854124	0.615944	1	0.99987	0.993483	0.000631878	0.98804	0.0320315	0.999618	0.999999	0.9987	0.167535	0.815131	0.220433	0.00765464	6.4332e-07	0.0434117	0.000309408	0.284108	6.71826e-10
	Gluteus	0.987655	0.998347	0.997372	0.975158	0.555713	0.993523	0.999999	0.997528	0.624052	0.874404	0.000356695	1	0.999977	0.132292	0.440299	0.122609	0.998296	7.15872e-13	6.9611e-13	6.9611e-13	1	0.336183	0.439688	0.998066	0.0274543	0.876155	1	0.989966	0.988335	0.00305798	0.992442	0.0514274	0.996297	0.999999	0.999784	0.124742	0.998969	0.625975	0.0246765	3.20282e-08	0.0416008	0.000606487	0.287396	3.55845e-10
	Soleus	0.999831	0.999623	0.999875	0.0920496	0.848428	0.98666	0.997886	0.987026	0.962197	0.996196	0.0293841	0.990997	0.99891	0.997459	0.981281	0.157189	1	3.37719e-11	9.67781e-13	7.7105e-13	1	0.000239123	0.798141	0.99987	0.434028	0.999982	0.999984	0.987364	0.999999	0.0528051	0.999814	0.667364	0.999808	1	0.999999	0.999638	0.99957	0.99691	0.934914	0.000660656	0.199911	0.308001	0.733261	2.03935e-08
	VAT	9.15046e-13	0.000359472	1.23927e-09	7.41962e-13	2.96008e-12	0.000733151	0.0514041	1.63301e-08	2.40663e-12	6.9611e-13	6.96221e-13	1.18471e-08	2.42539e-12	6.9611e-13	6.9611e-13	2.29607e-05	6.96332e-13	6.96332e-13	8.67506e-12	1.15671e-08	0.0026525	7.24198e-13	1.61219e-10	0.000222207	7.37199e-12	6.96332e-13	1.13834e-10	6.96221e-13	6.96332e-13	1.08643e-10	7.66498e-13	6.9611e-13	6.0787e-10	3.09516e-11	6.98663e-13	6.9611e-13	5.43882e-11	6.9611e-13	6.9611e-13	1	0.429457	6.9611e-13	6.96332e-13	0.994304
	SAT	6.9611e-13	6.9611e-13	6.9611e-13	6.9611e-13	6.9611e-13	6.9611e-13	6.9611e-13	6.9611e-13	6.9611e-13	6.9611e-13	6.9611e-13	6.9611e-13	6.9611e-13	6.9611e-13	6.9611e-13	6.9611e-13	6.9611e-13	6.9611e-13	6.9611e-13	6.9611e-13	6.9611e-13	6.9611e-13	6.9611e-13	6.9611e-13	6.9611e-13	6.9611e-13	6.9611e-13	6.9611e-13	6.9611e-13	6.9611e-13	6.9611e-13	6.9611e-13	8.09468e-10	6.96332e-13	6.9611e-13	6.9611e-13	6.9611e-13	6.9611e-13	6.9611e-13	6.99663e-13	6.14194e-08	6.9611e-13	6.9611e-13	1.7531e-10
Heart	Liver	0.253313	0.683554	0.983448	0.999946	0.447408	0.403582	0.673606	0.984705	0.0236982	0.290369	4.79524e-05	0.999999	0.999996	0.0385931	0.643838	0.000143539	0.994446	6.96332e-13	6.9611e-13	6.9611e-13	0.998893	0.999988	0.0105376	0.227538	0.000583752	0.212294	1	0.788303	0.978942	0.000342399	0.987669	0.0195671	0.995359	0.999999	0.999501	0.439212	0.698896	0.320237	0.030695	0.00151215	0.821119	0.000944081	0.295291	2.73459e-10
	Kidney	1	1	1	0.999965	1	0.999366	1	0.991713	0.999999	0.985742	0.999997	0.99425	0.970739	0.727016	0.211514	1	1	0.991962	0.946836	0.99983	1	0.996574	1	1	0.999997	0.997545	1	0.95322	1	1	1	1	0.999996	1	1	0.992436	1	0.999823	0.990757	0.143979	0.50785	0.995065	0.999998	0.999927
	Gluteus	0.788602	0.957579	0.999997	0.91163	1	0.875169	0.816001	0.846824	0.762831	0.975974	0.99997	1	1	0.9999	0.999488	0.405228	1	0.962202	0.999999	0.999853	0.999823	0.459298	0.769898	0.623129	0.949152	0.943658	1	0.996541	1	0.999693	1	0.999999	1	1	1	0.979972	0.953535	0.999807	0.99994	0.0168193	0.497032	0.999469	0.999998	0.998742
	Soleus	0.599771	0.945265	0.99972	0.0499433	0.999192	0.937358	0.97122	0.75844	0.386138	0.143638	0.725694	0.979106	0.994447	0.272956	0.262096	0.459055	0.991648	0.0979303	0.0610416	0.232048	0.99992	0.000458986	0.501281	0.555575	0.342631	0.218627	0.999979	0.40948	0.996092	0.879946	0.999902	0.766388	0.999993	0.999999	0.998387	0.813331	0.541005	0.812565	0.511802	0.990577	0.873301	0.561421	0.998911	0.999827
	VAT	6.96332e-13	2.0189e-06	9.85652e-11	7.15761e-13	7.03215e-13	9.97652e-07	0.000563724	1.26727e-09	6.96332e-13	6.9611e-13	6.9611e-13	7.48826e-09	1.6902e-12	6.9611e-13	6.9611e-13	2.78277e-12	6.96332e-13	6.9611e-13	6.9611e-13	6.9611e-13	0.000608017	7.50289e-13	6.99329e-13	9.01239e-08	6.96221e-13	6.9611e-13	1.09355e-10	6.9611e-13	6.96332e-13	6.96332e-13	7.04103e-13	6.9611e-13	8.38978e-11	2.05219e-11	6.96665e-13	6.9611e-13	1.15652e-12	6.9611e-13	6.9611e-13	0.00162253	0.0278918	6.9611e-13	6.9611e-13	7.8702e-11
	SAT	6.9611e-13	6.9611e-13	6.9611e-13	6.9611e-13	6.9611e-13	6.9611e-13	6.9611e-13	6.9611e-13	6.9611e-13	6.9611e-13	6.9611e-13	6.9611e-13	6.9611e-13	6.9611e-13	6.9611e-13	6.9611e-13	6.9611e-13	6.9611e-13	6.9611e-13	6.9611e-13	6.9611e-13	6.9611e-13	6.9611e-13	6.9611e-13	6.9611e-13	6.9611e-13	6.9611e-13	6.9611e-13	6.9611e-13	6.9611e-13	6.9611e-13	6.9611e-13	1.29252e-10	6.96332e-13	6.9611e-13	6.9611e-13	6.9611e-13	6.9611e-13	6.9611e-13	6.9611e-13	1.06216e-09	6.9611e-13	6.9611e-13	6.9611e-13
Kidney	Liver	0.325061	0.697709	0.985359	0.998043	0.49637	0.24245	0.740835	0.77539	0.0282884	0.836773	8.56189e-05	0.99833	0.990216	0.768694	0.97492	0.000308921	0.995671	6.96332e-13	6.9611e-13	6.9611e-13	0.999212	0.99971	0.0181533	0.238943	0.000854124	0.615944	1	0.99987	0.993483	0.000631878	0.98804	0.0320315	0.999618	0.999999	0.9987	0.167535	0.815131	0.220433	0.00765464	6.4332e-07	0.0434117	0.000309408	0.284108	6.71826e-10
	Heart	1	1	1	0.999965	1	0.999366	1	0.991713	0.999999	0.985742	0.999997	0.99425	0.970739	0.727016	0.211514	1	1	0.991962	0.946836	0.99983	1	0.996574	1	1	0.999997	0.997545	1	0.95322	1	1	1	1	0.999996	1	1	0.992436	1	0.999823	0.990757	0.143979	0.50785	0.995065	0.999998	0.999927
	Gluteus	0.828362	0.95324	0.999994	0.834209	1	0.692224	0.856173	0.495874	0.728943	1	0.999583	0.998009	0.967305	0.913151	0.124387	0.423171	1	0.711362	0.98057	1	0.999868	0.22148	0.794297	0.608111	0.918414	0.999366	1	0.999772	1	0.999	1	0.999997	0.999996	1	1	0.999999	0.979734	0.993416	0.999651	0.980071	1	0.999994	1	0.999996
	Soleus	0.65574	0.940499	0.999677	0.0407636	0.998972	0.798029	0.978762	0.408824	0.370374	0.569825	0.678689	0.999994	0.999995	0.985571	1	0.471252	0.993135	0.0301257	0.00802665	0.159387	0.999939	0.00017739	0.541197	0.542166	0.316644	0.572629	0.999997	0.944986	0.999046	0.861994	0.999852	0.790671	1	0.999999	0.996816	0.474226	0.663139	0.668749	0.214522	0.625298	0.998431	0.278612	0.996071	0.996137
	VAT	6.99329e-13	5.76731e-06	5.59058e-10	7.77822e-13	7.55396e-13	8.96797e-07	0.00140391	7.38295e-10	6.96887e-13	6.9611e-13	6.9611e-13	3.39074e-07	1.23957e-10	6.9611e-13	6.9611e-13	1.2416e-11	6.96443e-13	6.9611e-13	6.9611e-13	6.9611e-13	0.00146167	7.776e-13	7.222e-13	2.66197e-07	6.96332e-13	6.96221e-13	8.4966e-10	6.96332e-13	6.96443e-13	6.96776e-13	7.61613e-13	6.9611e-13	9.61452e-10	1.26747e-10	7.01661e-13	6.9611e-13	5.69556e-12	6.9611e-13	6.9611e-13	8.31418e-07	0.000217234	6.9611e-13	6.9611e-13	1.90842e-10
	SAT	6.9611e-13	6.9611e-13	6.9611e-13	6.9611e-13	6.9611e-13	6.9611e-13	6.9611e-13	6.9611e-13	6.9611e-13	6.9611e-13	6.9611e-13	6.96332e-13	6.96332e-13	6.9611e-13	6.9611e-13	6.9611e-13	6.9611e-13	6.9611e-13	6.9611e-13	6.9611e-13	6.9611e-13	6.9611e-13	6.9611e-13	6.9611e-13	6.9611e-13	6.9611e-13	6.96332e-13	6.9611e-13	6.9611e-13	6.9611e-13	6.9611e-13	6.9611e-13	1.08367e-09	6.96443e-13	6.9611e-13	6.9611e-13	6.9611e-13	6.9611e-13	6.9611e-13	6.9611e-13	1.97729e-11	6.9611e-13	6.9611e-13	6.9611e-13
Gluteus	Liver	0.987655	0.998347	0.997372	0.975158	0.555713	0.993523	0.999999	0.997528	0.624052	0.874404	0.000356695	1	0.999977	0.132292	0.440299	0.122609	0.998296	7.15872e-13	6.9611e-13	6.9611e-13	1	0.336183	0.439688	0.998066	0.0274543	0.876155	1	0.989966	0.988335	0.00305798	0.992442	0.0514274	0.996297	0.999999	0.999784	0.124742	0.998969	0.625975	0.0246765	3.20282e-08	0.0416008	0.000606487	0.287396	3.55845e-10
	Heart	0.788602	0.957579	0.999997	0.91163	1	0.875169	0.816001	0.846824	0.762831	0.975974	0.99997	1	1	0.9999	0.999488	0.405228	1	0.962202	0.999999	0.999853	0.999823	0.459298	0.769898	0.623129	0.949152	0.943658	1	0.996541	1	0.999693	1	0.999999	1	1	1	0.979972	0.953535	0.999807	0.99994	0.0168193	0.497032	0.999469	0.999998	0.998742
	Kidney	0.828362	0.95324	0.999994	0.834209	1	0.692224	0.856173	0.495874	0.728943	1	0.999583	0.998009	0.967305	0.913151	0.124387	0.423171	1	0.711362	0.98057	1	0.999868	0.22148	0.794297	0.608111	0.918414	0.999366	1	0.999772	1	0.999	1	0.999997	0.999996	1	1	0.999999	0.979734	0.993416	0.999651	0.980071	1	0.999994	1	0.999996
	Soleus	0.999826	1	0.999994	0.497448	0.999656	1	0.9997	0.999991	0.995223	0.61917	0.886067	0.990499	0.992655	0.507267	0.158457	1	0.99676	0.559507	0.0657714	0.162018	1	0.124238	0.99913	0.999998	0.917982	0.825772	0.999937	0.807793	0.997917	0.982859	0.999948	0.872396	0.999992	0.999998	0.999135	0.395944	0.980615	0.956816	0.407281	0.186838	0.998152	0.379063	0.99628	0.985075
	VAT	8.83515e-13	0.000177013	1.10989e-09	6.14364e-12	7.73381e-13	0.000219279	0.0577716	5.22355e-07	7.77711e-13	6.9611e-13	6.9611e-13	5.06942e-08	6.74094e-12	6.9611e-13	6.9611e-13	1.00165e-08	6.96443e-13	6.9611e-13	6.9611e-13	6.9611e-13	0.00420986	1.83004e-10	2.81064e-12	0.000106778	6.98885e-13	6.96332e-13	5.48848e-10	6.96221e-13	6.96443e-13	6.99329e-13	7.75047e-13	6.9611e-13	5.06503e-10	1.25161e-10	7.04659e-13	6.9611e-13	7.72458e-11	6.9611e-13	6.9611e-13	4.46741e-08	0.000205826	6.9611e-13	6.9611e-13	1.03801e-10
	SAT	6.9611e-13	6.9611e-13	6.9611e-13	6.9611e-13	6.9611e-13	6.9611e-13	6.9611e-13	6.9611e-13	6.9611e-13	6.9611e-13	6.9611e-13	6.96221e-13	6.9611e-13	6.9611e-13	6.9611e-13	6.9611e-13	6.9611e-13	6.9611e-13	6.9611e-13	6.9611e-13	6.9611e-13	6.9611e-13	6.9611e-13	6.9611e-13	6.9611e-13	6.9611e-13	6.96332e-13	6.9611e-13	6.9611e-13	6.9611e-13	6.9611e-13	6.9611e-13	5.9647e-10	6.96443e-13	6.9611e-13	6.9611e-13	6.9611e-13	6.9611e-13	6.9611e-13	6.9611e-13	1.88671e-11	6.9611e-13	6.9611e-13	6.9611e-13
Soleus	Liver	0.999831	0.999623	0.999875	0.0920496	0.848428	0.98666	0.997886	0.987026	0.962197	0.996196	0.0293841	0.990997	0.99891	0.997459	0.981281	0.157189	1	3.37719e-11	9.67781e-13	7.7105e-13	1	0.000239123	0.798141	0.99987	0.434028	0.999982	0.999984	0.987364	0.999999	0.0528051	0.999814	0.667364	0.999808	1	0.999999	0.999638	0.99957	0.99691	0.934914	0.000660656	0.199911	0.308001	0.733261	2.03935e-08
	Heart	0.599771	0.945265	0.99972	0.0499433	0.999192	0.937358	0.97122	0.75844	0.386138	0.143638	0.725694	0.979106	0.994447	0.272956	0.262096	0.459055	0.991648	0.0979303	0.0610416	0.232048	0.99992	0.000458986	0.501281	0.555575	0.342631	0.218627	0.999979	0.40948	0.996092	0.879946	0.999902	0.766388	0.999993	0.999999	0.998387	0.813331	0.541005	0.812565	0.511802	0.990577	0.873301	0.561421	0.998911	0.999827
	Kidney	0.65574	0.940499	0.999677	0.0407636	0.998972	0.798029	0.978762	0.408824	0.370374	0.569825	0.678689	0.999994	0.999995	0.985571	1	0.471252	0.993135	0.0301257	0.00802665	0.159387	0.999939	0.00017739	0.541197	0.542166	0.316644	0.572629	0.999997	0.944986	0.999046	0.861994	0.999852	0.790671	1	0.999999	0.996816	0.474226	0.663139	0.668749	0.214522	0.625298	0.998431	0.278612	0.996071	0.996137
	Gluteus	0.999826	1	0.999994	0.497448	0.999656	1	0.9997	0.999991	0.995223	0.61917	0.886067	0.990499	0.992655	0.507267	0.158457	1	0.99676	0.559507	0.0657714	0.162018	1	0.124238	0.99913	0.999998	0.917982	0.825772	0.999937	0.807793	0.997917	0.982859	0.999948	0.872396	0.999992	0.999998	0.999135	0.395944	0.980615	0.956816	0.407281	0.186838	0.998152	0.379063	0.99628	0.985075
	VAT	3.11284e-12	0.000471888	7.16491e-09	1.19433e-08	1.86151e-12	0.000285148	0.0289895	2.89214e-06	3.30203e-12	6.9611e-13	6.9611e-13	1.81903e-06	2.23142e-10	6.9611e-13	6.9611e-13	3.03713e-08	7.0921e-13	6.9611e-13	6.9611e-13	6.9611e-13	0.00630225	7.13801e-06	3.85876e-11	0.000380051	1.08202e-12	7.16316e-13	5.05877e-09	7.0044e-13	7.05547e-13	8.73523e-13	1.53333e-12	6.9611e-13	3.43946e-09	7.48121e-10	8.57869e-13	6.9611e-13	4.49535e-09	6.9611e-13	6.9611e-13	0.000692665	0.00226199	6.9611e-13	6.96332e-13	5.24601e-09
	SAT	6.9611e-13	6.9611e-13	6.9611e-13	6.9611e-13	6.9611e-13	6.9611e-13	6.9611e-13	6.9611e-13	6.9611e-13	6.9611e-13	6.9611e-13	6.96665e-13	6.96332e-13	6.9611e-13	6.9611e-13	6.9611e-13	6.9611e-13	6.9611e-13	6.9611e-13	6.9611e-13	6.9611e-13	6.9611e-13	6.9611e-13	6.9611e-13	6.9611e-13	6.9611e-13	6.96443e-13	6.9611e-13	6.9611e-13	6.9611e-13	6.9611e-13	6.9611e-13	3.3011e-09	6.98885e-13	6.9611e-13	6.9611e-13	6.9611e-13	6.9611e-13	6.9611e-13	6.9611e-13	2.99095e-10	6.9611e-13	6.9611e-13	6.9611e-13
VAT	Liver	9.15046e-13	0.000359472	1.23927e-09	7.41962e-13	2.96008e-12	0.000733151	0.0514041	1.63301e-08	2.40663e-12	6.9611e-13	6.96221e-13	1.18471e-08	2.42539e-12	6.9611e-13	6.9611e-13	2.29607e-05	6.96332e-13	6.96332e-13	8.67506e-12	1.15671e-08	0.0026525	7.24198e-13	1.61219e-10	0.000222207	7.37199e-12	6.96332e-13	1.13834e-10	6.96221e-13	6.96332e-13	1.08643e-10	7.66498e-13	6.9611e-13	6.0787e-10	3.09516e-11	6.98663e-13	6.9611e-13	5.43882e-11	6.9611e-13	6.9611e-13	1	0.429457	6.9611e-13	6.96332e-13	0.994304
	Heart	6.96332e-13	2.0189e-06	9.85652e-11	7.15761e-13	7.03215e-13	9.97652e-07	0.000563724	1.26727e-09	6.96332e-13	6.9611e-13	6.9611e-13	7.48826e-09	1.6902e-12	6.9611e-13	6.9611e-13	2.78277e-12	6.96332e-13	6.9611e-13	6.9611e-13	6.9611e-13	0.000608017	7.50289e-13	6.99329e-13	9.01239e-08	6.96221e-13	6.9611e-13	1.09355e-10	6.9611e-13	6.96332e-13	6.96332e-13	7.04103e-13	6.9611e-13	8.38978e-11	2.05219e-11	6.96665e-13	6.9611e-13	1.15652e-12	6.9611e-13	6.9611e-13	0.00162253	0.0278918	6.9611e-13	6.9611e-13	7.8702e-11
	Kidney	6.99329e-13	5.76731e-06	5.59058e-10	7.77822e-13	7.55396e-13	8.96797e-07	0.00140391	7.38295e-10	6.96887e-13	6.9611e-13	6.9611e-13	3.39074e-07	1.23957e-10	6.9611e-13	6.9611e-13	1.2416e-11	6.96443e-13	6.9611e-13	6.9611e-13	6.9611e-13	0.00146167	7.776e-13	7.222e-13	2.66197e-07	6.96332e-13	6.96221e-13	8.4966e-10	6.96332e-13	6.96443e-13	6.96776e-13	7.61613e-13	6.9611e-13	9.61452e-10	1.26747e-10	7.01661e-13	6.9611e-13	5.69556e-12	6.9611e-13	6.9611e-13	8.31418e-07	0.000217234	6.9611e-13	6.9611e-13	1.90842e-10
	Gluteus	8.83515e-13	0.000177013	1.10989e-09	6.14364e-12	7.73381e-13	0.000219279	0.0577716	5.22355e-07	7.77711e-13	6.9611e-13	6.9611e-13	5.06942e-08	6.74094e-12	6.9611e-13	6.9611e-13	1.00165e-08	6.96443e-13	6.9611e-13	6.9611e-13	6.9611e-13	0.00420986	1.83004e-10	2.81064e-12	0.000106778	6.98885e-13	6.96332e-13	5.48848e-10	6.96221e-13	6.96443e-13	6.99329e-13	7.75047e-13	6.9611e-13	5.06503e-10	1.25161e-10	7.04659e-13	6.9611e-13	7.72458e-11	6.9611e-13	6.9611e-13	4.46741e-08	0.000205826	6.9611e-13	6.9611e-13	1.03801e-10
	Soleus	3.11284e-12	0.000471888	7.16491e-09	1.19433e-08	1.86151e-12	0.000285148	0.0289895	2.89214e-06	3.30203e-12	6.9611e-13	6.9611e-13	1.81903e-06	2.23142e-10	6.9611e-13	6.9611e-13	3.03713e-08	7.0921e-13	6.9611e-13	6.9611e-13	6.9611e-13	0.00630225	7.13801e-06	3.85876e-11	0.000380051	1.08202e-12	7.16316e-13	5.05877e-09	7.0044e-13	7.05547e-13	8.73523e-13	1.53333e-12	6.9611e-13	3.43946e-09	7.48121e-10	8.57869e-13	6.9611e-13	4.49535e-09	6.9611e-13	6.9611e-13	0.000692665	0.00226199	6.9611e-13	6.96332e-13	5.24601e-09
	SAT	6.9611e-13	6.9611e-13	6.9611e-13	6.9611e-13	7.31304e-13	6.9611e-13	6.9611e-13	6.9611e-13	6.9611e-13	6.9611e-13	6.9611e-13	1.40652e-08	2.19665e-05	6.9611e-13	6.9611e-13	6.9611e-13	6.96332e-13	6.9611e-13	6.9611e-13	6.9611e-13	6.9611e-13	6.9611e-13	6.9611e-13	6.9611e-13	6.9611e-13	6.9611e-13	2.23847e-06	6.9611e-13	6.96221e-13	6.9611e-13	6.96221e-13	6.9611e-13	0.997079	0.000195304	7.00773e-13	1.13121e-12	6.9611e-13	6.9611e-13	6.9611e-13	7.07323e-13	4.97907e-05	6.9611e-13	6.9611e-13	2.48453e-09
SAT	Liver	6.9611e-13	6.9611e-13	6.9611e-13	6.9611e-13	6.9611e-13	6.9611e-13	6.9611e-13	6.9611e-13	6.9611e-13	6.9611e-13	6.9611e-13	6.9611e-13	6.9611e-13	6.9611e-13	6.9611e-13	6.9611e-13	6.9611e-13	6.9611e-13	6.9611e-13	6.9611e-13	6.9611e-13	6.9611e-13	6.9611e-13	6.9611e-13	6.9611e-13	6.9611e-13	6.9611e-13	6.9611e-13	6.9611e-13	6.9611e-13	6.9611e-13	6.9611e-13	8.09468e-10	6.96332e-13	6.9611e-13	6.9611e-13	6.9611e-13	6.9611e-13	6.9611e-13	6.99663e-13	6.14194e-08	6.9611e-13	6.9611e-13	1.7531e-10
	Heart	6.9611e-13	6.9611e-13	6.9611e-13	6.9611e-13	6.9611e-13	6.9611e-13	6.9611e-13	6.9611e-13	6.9611e-13	6.9611e-13	6.9611e-13	6.9611e-13	6.9611e-13	6.9611e-13	6.9611e-13	6.9611e-13	6.9611e-13	6.9611e-13	6.9611e-13	6.9611e-13	6.9611e-13	6.9611e-13	6.9611e-13	6.9611e-13	6.9611e-13	6.9611e-13	6.9611e-13	6.9611e-13	6.9611e-13	6.9611e-13	6.9611e-13	6.9611e-13	1.29252e-10	6.96332e-13	6.9611e-13	6.9611e-13	6.9611e-13	6.9611e-13	6.9611e-13	6.9611e-13	1.06216e-09	6.9611e-13	6.9611e-13	6.9611e-13
	Kidney	6.9611e-13	6.9611e-13	6.9611e-13	6.9611e-13	6.9611e-13	6.9611e-13	6.9611e-13	6.9611e-13	6.9611e-13	6.9611e-13	6.9611e-13	6.96332e-13	6.96332e-13	6.9611e-13	6.9611e-13	6.9611e-13	6.9611e-13	6.9611e-13	6.9611e-13	6.9611e-13	6.9611e-13	6.9611e-13	6.9611e-13	6.9611e-13	6.9611e-13	6.9611e-13	6.96332e-13	6.9611e-13	6.9611e-13	6.9611e-13	6.9611e-13	6.9611e-13	1.08367e-09	6.96443e-13	6.9611e-13	6.9611e-13	6.9611e-13	6.9611e-13	6.9611e-13	6.9611e-13	1.97729e-11	6.9611e-13	6.9611e-13	6.9611e-13
	Gluteus	6.9611e-13	6.9611e-13	6.9611e-13	6.9611e-13	6.9611e-13	6.9611e-13	6.9611e-13	6.9611e-13	6.9611e-13	6.9611e-13	6.9611e-13	6.96221e-13	6.9611e-13	6.9611e-13	6.9611e-13	6.9611e-13	6.9611e-13	6.9611e-13	6.9611e-13	6.9611e-13	6.9611e-13	6.9611e-13	6.9611e-13	6.9611e-13	6.9611e-13	6.9611e-13	6.96332e-13	6.9611e-13	6.9611e-13	6.9611e-13	6.9611e-13	6.9611e-13	5.9647e-10	6.96443e-13	6.9611e-13	6.9611e-13	6.9611e-13	6.9611e-13	6.9611e-13	6.9611e-13	1.88671e-11	6.9611e-13	6.9611e-13	6.9611e-13
	Soleus	6.9611e-13	6.9611e-13	6.9611e-13	6.9611e-13	6.9611e-13	6.9611e-13	6.9611e-13	6.9611e-13	6.9611e-13	6.9611e-13	6.9611e-13	6.96665e-13	6.96332e-13	6.9611e-13	6.9611e-13	6.9611e-13	6.9611e-13	6.9611e-13	6.9611e-13	6.9611e-13	6.9611e-13	6.9611e-13	6.9611e-13	6.9611e-13	6.9611e-13	6.9611e-13	6.96443e-13	6.9611e-13	6.9611e-13	6.9611e-13	6.9611e-13	6.9611e-13	3.3011e-09	6.98885e-13	6.9611e-13	6.9611e-13	6.9611e-13	6.9611e-13	6.9611e-13	6.9611e-13	2.99095e-10	6.9611e-13	6.9611e-13	6.9611e-13
	VAT	6.9611e-13	6.9611e-13	6.9611e-13	6.9611e-13	7.31304e-13	6.9611e-13	6.9611e-13	6.9611e-13	6.9611e-13	6.9611e-13	6.9611e-13	1.40652e-08	2.19665e-05	6.9611e-13	6.9611e-13	6.9611e-13	6.96332e-13	6.9611e-13	6.9611e-13	6.9611e-13	6.9611e-13	6.9611e-13	6.9611e-13	6.9611e-13	6.9611e-13	6.9611e-13	2.23847e-06	6.9611e-13	6.96221e-13	6.9611e-13	6.96221e-13	6.9611e-13	0.997079	0.000195304	7.00773e-13	1.13121e-12	6.9611e-13	6.9611e-13	6.9611e-13	7.07323e-13	4.97907e-05	6.9611e-13	6.9611e-13	2.48453e-09
Multiple comparison post hoc Tuckeys
		p value
		Alkyl triacylglycerols
		TAG(O-50:1)	TAG(O-52:0)	TAG(O-52:2)
Liver	Heart	1	0.802896	0.999996
	Kidney	1	0.895343	1
	Gluteus	1	0.704741	1
	Soleus	1	0.853283	1
	VAT	0.000100051	0.00135937	0.00361463
	SAT	6.96443e-13	6.74989e-10	7.01328e-13
Heart	Liver	1	0.802896	0.999996
	Kidney	1	1	0.999972
	Gluteus	0.999998	0.99997	0.99997
	Soleus	1	1	1
	VAT	0.000122188	1.65372e-05	0.00616896
	SAT	6.96443e-13	1.30365e-11	7.04548e-13
Kidney	Liver	1	0.895343	1
	Heart	1	1	0.999972
	Gluteus	1	0.99982	1
	Soleus	1	0.999999	1
	VAT	0.000224	7.73891e-05	0.00588933
	SAT	6.9833e-13	9.18222e-11	7.24198e-13
Gluteus	Liver	1	0.704741	1
	Heart	0.999998	0.99997	0.99997
	Kidney	1	0.99982	1
	Soleus	0.999999	0.999995	1
	VAT	0.000202611	2.2686e-05	0.00581801
	SAT	6.9833e-13	3.12704e-11	7.24198e-13
Soleus	Liver	1	0.853283	1
	Heart	1	1	1
	Kidney	1	0.999999	1
	Gluteus	0.999999	0.999995	1
	VAT	0.000632002	9.71038e-05	0.0133085
	SAT	7.07767e-13	1.7364e-10	8.4166e-13
VAT	Liver	0.000100051	0.00135937	0.00361463
	Heart	0.000122188	1.65372e-05	0.00616896
	Kidney	0.000224	7.73891e-05	0.00588933
	Gluteus	0.000202611	2.2686e-05	0.00581801
	Soleus	0.000632002	9.71038e-05	0.0133085
	SAT	1.34585e-09	0.000690763	9.78948e-10
SAT	Liver	6.96443e-13	6.74989e-10	7.01328e-13
	Heart	6.96443e-13	1.30365e-11	7.04548e-13
	Kidney	6.9833e-13	9.18222e-11	7.24198e-13
	Gluteus	6.9833e-13	3.12704e-11	7.24198e-13
	Soleus	7.07767e-13	1.7364e-10	8.4166e-13
	VAT	1.34585e-09	0.000690763	9.78948e-10

## Sheet: GP Concentration
Lipid Species	Liver	Heart	Kidney	Gluteus	Soleus	VAT	SAT
Lysophosphatidylcholine
LPC(14:0) [sn2]	0.08 ± 0.01	0.07 ± 0.01	0.05 ± 0.01	0.04 ± 0.003	0.05 ± 0.01	0.01 ± 0.001	0.04 ± 0.004		Glycerophospholipids (367 species)
LPC(14:0) [sn1]	0.60 ± 0.07	0.25 ± 0.03	0.20 ± 0.02	0.07 ± 0.01	0.11 ± 0.01	0.03 ± 0.003	0.12 ± 0.01		Lysophosphatidylcholine (61 species)
LPC(15:0) [sn2]	0.10 ± 0.01	0.07 ± 0.01	0.07 ± 0.01	0.03 ± 0.002	0.03 ± 0.004	0.01 ± 0.002	0.04 ± 0.004		Lysophosphatidylethanolamine (14 species)
LPC(15:0) [sn1]	0.38 ± 0.05	0.16 ± 0.02	0.26 ± 0.03	0.06 ± 0.004	0.10 ± 0.01	0.04 ± 0.004	0.12 ± 0.01		Lysophosphatidylinositol (8 species)
LPC(16:0) [sn2]	9.04 ± 0.98	9.65 ± 1.23	13.04 ± 1.55	2.04 ± 0.11	4.07 ± 0.51	1.08 ± 0.16	4.21 ± 0.40		Lysophosphatidylserine (4 species)
LPC(16:0) [sn1]	68.46 ± 7.84	33.22 ± 3.85	62.94 ± 5.56	11.60 ± 0.85	28.28 ± 4.00	4.57 ± 0.68	18.54 ± 1.87		Phosphatidylcholine (68 species)
LPC(16:1) [sn2]	1.81 ± 0.30	0.39 ± 0.06	0.32 ± 0.08	0.10 ± 0.005	0.17 ± 0.03	0.05 ± 0.01	0.28 ± 0.02		Phosphatidylethanolamine (37 species)
LPC(16:1) [sn1]	1.88 ± 0.24	0.70 ± 0.07	0.59 ± 0.08	0.19 ± 0.01	0.41 ± 0.07	0.08 ± 0.01	0.41 ± 0.03		Phosphatidylglycerol (4 species)
LPC(15-MHDA) [sn2]	0.09 ± 0.01	0.06 ± 0.01	0.06 ± 0.01	0.02 ± 0.001	0.02 ± 0.002	0.01 ± 0.002	0.03 ± 0.003		Phosphatidylinositol (27 species)
LPC(15-MHDA) [sn1] / LPC(17:0) [sn2]	0.36 ± 0.04	0.18 ± 0.02	0.25 ± 0.03	0.05 ± 0.004	0.10 ± 0.01	0.05 ± 0.01	0.15 ± 0.01		Phosphatidylserine (7 species)
LPC(15-MHDA) [sn1] [104_sn1]	0.28 ± 0.03	0.10 ± 0.01	0.17 ± 0.01	0.03 ± 0.004	0.06 ± 0.01	0.02 ± 0.004	0.09 ± 0.01		Alkyl lysophosphatidylcholine (10 species)
LPC(17:0) [sn1]	1.09 ± 0.11	0.60 ± 0.06	0.70 ± 0.07	0.13 ± 0.01	0.27 ± 0.02	0.12 ± 0.01	0.33 ± 0.04		Alkenyl lysophosphatidylcholine (6 species)
LPC(17:1 ) [sn2] (a)	0.07 ± 0.01	0.02 ± 0.004	0.02 ± 0.004	0.01 ± 0.001	0.01 ± 0.002	0.00 ± 0.001	0.01 ± 0.003		Alkenyl lysophosphatidylethanolamine (4 species)
LPC(17:1) [sn1] (a) / LPC(17:1) [sn2] (b)	0.07 ± 0.01	0.04 ± 0.01	0.03 ± 0.003	0.02 ± 0.002	0.04 ± 0.01	0.01 ± 0.001	0.02 ± 0.002		Alkyl phosphatidylcholine (22 species)
LPC(17:1) (a) [sn1] [104_sn1]	0.06 ± 0.01	0.04 ± 0.005	0.02 ± 0.004	0.01 ± 0.001	0.03 ± 0.005	0.01 ± 0.001	0.02 ± 0.000		Alkenyl phosphatidylcholine (26 species)
LPC(17:1) [sn1] (b)	0.01 ± 0.002	0.01 ± 0.002	0.01 ± 0.001	0.01 ± 0.001	0.01 ± 0.001	0.005 ± 0.001	0.01 ± 0.001		Alkyl phosphatidylethanolamine (14 species)
LPC(18:0) [sn2]	6.09 ± 0.74	5.46 ± 0.71	8.26 ± 0.82	0.44 ± 0.04	1.40 ± 0.12	0.81 ± 0.13	3.06 ± 0.36		Alkenyl phosphatidylethanolamine (55 species)
LPC(18:0) [sn1]	58.40 ± 7.15	54.31 ± 6.10	54.28 ± 4.67	2.99 ± 0.19	8.88 ± 0.97	3.76 ± 0.56	15.18 ± 1.88
LPC(18:1) [sn2]	17.03 ± 2.96	15.54 ± 3.26	5.14 ± 1.14	0.64 ± 0.03	1.26 ± 0.15	0.41 ± 0.06	1.84 ± 0.19
LPC(18:1) [sn1]	11.85 ± 1.33	5.93 ± 0.65	5.78 ± 0.57	1.19 ± 0.09	2.71 ± 0.32	0.65 ± 0.10	2.73 ± 0.27
LPC(18:2) [sn2]	76.81 ± 15.48	22.56 ± 4.76	4.75 ± 1.26	1.48 ± 0.07	3.65 ± 0.51	1.51 ± 0.23	5.15 ± 0.50
LPC(18:2) [sn1]	11.37 ± 1.86	7.93 ± 0.90	2.83 ± 0.33	1.06 ± 0.14	2.02 ± 0.22	0.71 ± 0.07	2.55 ± 0.21
LPC(18:3) [sn2] (a)	0.10 ± 0.02	0.02 ± 0.003	0.01 ± 0.001	0.01 ± 0.001	0.01 ± 0.002	0.01 ± 0.001	0.01 ± 0.001
LPC(18:3) [sn1] (a)/LPC(18:3) [sn2] (b)	1.79 ± 0.36	0.17 ± 0.03	0.06 ± 0.01	0.02 ± 0.002	0.03 ± 0.004	0.01 ± 0.001	0.03 ± 0.005
LPC(18:3) (a) [sn1] [104_sn1]	0.06 ± 0.01	0.03 ± 0.003	0.03 ± 0.002	0.01 ± 0.002	0.02 ± 0.002	0.01 ± 0.001	0.02 ± 0.002
LPC(18:3) [sn1] (b)	0.28 ± 0.05	0.05 ± 0.01	0.04 ± 0.01	0.02 ± 0.001	0.02 ± 0.003	0.01 ± 0.001	0.03 ± 0.004
LPC(19:0) [sn2] (a)	0.09 ± 0.01	0.06 ± 0.01	0.11 ± 0.01	0.01 ± 0.001	0.02 ± 0.003	0.01 ± 0.002	0.05 ± 0.01
LPC(19:0) [sn1] (a) / LPC(19:0) [sn2] (b)	0.78 ± 0.08	0.34 ± 0.05	0.48 ± 0.04	0.03 ± 0.004	0.10 ± 0.01	0.05 ± 0.01	0.21 ± 0.03
LPC(19:0) (a) [sn1] [104_sn1]	0.66 ± 0.07	0.30 ± 0.04	0.40 ± 0.03	0.03 ± 0.004	0.08 ± 0.01	0.05 ± 0.01	0.19 ± 0.03
LPC(19:0) [sn1] (b)	0.48 ± 0.06	0.26 ± 0.03	0.33 ± 0.03	0.03 ± 0.003	0.07 ± 0.01	0.04 ± 0.01	0.15 ± 0.02
LPC(19:1) (a)	0.03 ± 0.002	0.03 ± 0.003	0.01 ± 0.001	0.01 ± 0.0002	0.01 ± 0.001	0.002 ± 0.001	0.01 ± 0.001
LPC(19:1) (b)	0.08 ± 0.01	0.02 ± 0.004	0.02 ± 0.003	0.01 ± 0.001	0.02 ± 0.002	0.01 ± 0.001	0.01 ± 0.001
LPC(19:1) (c)	0.01 ± 0.001	0.01 ± 0.001	0.01 ± 0.001	0.01 ± 0.001	0.01 ± 0.001	0.003 ± 0.0004	0.005 ± 0.001
LPC(20:0) [sn2]	0.15 ± 0.02	0.11 ± 0.01	0.21 ± 0.01	0.02 ± 0.002	0.04 ± 0.004	0.02 ± 0.002	0.07 ± 0.01
LPC(20:0) [sn1]	0.44 ± 0.04	0.30 ± 0.04	0.69 ± 0.04	0.05 ± 0.004	0.12 ± 0.02	0.06 ± 0.01	0.21 ± 0.03
LPC(20:1) [sn2]	0.22 ± 0.03	0.13 ± 0.02	0.09 ± 0.01	0.01 ± 0.002	0.03 ± 0.003	0.01 ± 0.002	0.04 ± 0.004
LPC(20:1) [sn1]	0.83 ± 0.11	0.25 ± 0.04	0.41 ± 0.05	0.04 ± 0.003	0.10 ± 0.01	0.03 ± 0.01	0.11 ± 0.01
LPC(20:2) [sn2]	0.32 ± 0.04	0.27 ± 0.05	0.08 ± 0.01	0.01 ± 0.001	0.02 ± 0.003	0.00 ± 0.001	0.02 ± 0.003
LPC(20:2) [sn1]	0.45 ± 0.04	0.13 ± 0.02	0.17 ± 0.01	0.02 ± 0.002	0.05 ± 0.01	0.01 ± 0.003	0.06 ± 0.01
LPC(20:3) [sn2]	2.92 ± 0.59	0.84 ± 0.16	0.39 ± 0.10	0.08 ± 0.005	0.12 ± 0.01	0.03 ± 0.004	0.10 ± 0.01
LPC(20:3) [sn1]	0.60 ± 0.10	0.23 ± 0.03	0.16 ± 0.02	0.06 ± 0.005	0.08 ± 0.004	0.03 ± 0.004	0.09 ± 0.01
LPC(20:4) [sn2]	138.92 ± 27.60	65.78 ± 17.04	11.25 ± 2.49	2.13 ± 0.14	3.37 ± 0.63	0.94 ± 0.16	2.52 ± 0.27
LPC(20:4) [sn1]	20.26 ± 4.04	9.40 ± 2.55	2.19 ± 0.48	0.38 ± 0.02	0.66 ± 0.08	0.30 ± 0.03	1.07 ± 0.10
LPC(20:5) [sn2]	0.25 ± 0.04	0.08 ± 0.02	0.02 ± 0.004	0.02 ± 0.002	0.02 ± 0.003	0.00 ± 0.001	0.01 ± 0.002
LPC(20:5) [sn1]	0.17 ± 0.03	0.05 ± 0.01	0.02 ± 0.002	0.02 ± 0.003	0.02 ± 0.001	0.01 ± 0.001	0.02 ± 0.005
LPC(22:0) [sn2]	0.04 ± 0.00	0.04 ± 0.00	0.07 ± 0.005	0.01 ± 0.001	0.02 ± 0.002	0.01 ± 0.001	0.02 ± 0.002
LPC(22:0) [sn1]	0.11 ± 0.01	0.09 ± 0.01	0.23 ± 0.010	0.02 ± 0.003	0.06 ± 0.008	0.02 ± 0.002	0.06 ± 0.010
LPC(22:1) [sn2]	0.01 ± 0.001	0.01 ± 0.002	0.02 ± 0.001	0.002 ± 0.001	0.005 ± 0.001	0.002 ± 0.0002	0.01 ± 0.002
LPC(22:1) [sn1]	0.04 ± 0.005	0.03 ± 0.003	0.09 ± 0.008	0.01 ± 0.001	0.02 ± 0.002	0.01 ± 0.001	0.02 ± 0.004
LPC(22:4) [sn2]	1.33 ± 0.33	1.47 ± 0.35	0.17 ± 0.03	0.06 ± 0.006	0.16 ± 0.02	0.03 ± 0.004	0.08 ± 0.011
LPC(22:4) [sn1]	0.23 ± 0.05	0.25 ± 0.05	0.08 ± 0.007	0.03 ± 0.002	0.05 ± 0.006	0.02 ± 0.002	0.03 ± 0.003
LPC(22:5) [sn2] (n3)	2.62 ± 0.63	2.56 ± 0.61	0.13 ± 0.04	0.35 ± 0.03	0.64 ± 0.11	0.02 ± 0.002	0.04 ± 0.007
LPC(22:5) [sn1] (n3)/LPC(22:5) [sn2] (n6)	3.09 ± 0.68	1.35 ± 0.32	0.10 ± 0.02	0.11 ± 0.01	0.22 ± 0.03	0.01 ± 0.002	0.05 ± 0.003
LPC(22:5) (n3) [sn1] [104_sn1]	0.20 ± 0.04	0.17 ± 0.04	0.02 ± 0.004	0.02 ± 0.001	0.04 ± 0.005	0.00 ± 0.001	0.02 ± 0.002
LPC(22:5) [sn1] (n6)	0.41 ± 0.08	0.17 ± 0.04	0.03 ± 0.003	0.02 ± 0.002	0.03 ± 0.004	0.00 ± 0.001	0.01 ± 0.002
LPC(22:6) [sn2]	21.06 ± 3.82	5.20 ± 1.37	0.85 ± 0.23	1.02 ± 0.07	2.08 ± 0.33	0.03 ± 0.006	0.10 ± 0.009
LPC(22:6) [sn1]	3.99 ± 0.71	1.05 ± 0.26	0.22 ± 0.06	0.19 ± 0.01	0.44 ± 0.07	0.01 ± 0.002	0.06 ± 0.006
LPC(24:0) [sn2]	0.07 ± 0.003	0.06 ± 0.01	0.27 ± 0.012	0.02 ± 0.002	0.04 ± 0.003	0.02 ± 0.002	0.04 ± 0.004
LPC(24:0) [sn1]	0.24 ± 0.02	0.17 ± 0.02	0.91 ± 0.045	0.06 ± 0.003	0.10 ± 0.01	0.04 ± 0.004	0.10 ± 0.009
LPC(26:0) [sn2]	0.01 ± 0.002	0.01 ± 0.001	0.23 ± 0.03	0.01 ± 0.001	0.01 ± 0.001	0.00 ± 0.001	0.01 ± 0.002
LPC(26:0) [sn1]	0.03 ± 0.003	0.02 ± 0.003	0.84 ± 0.08	0.01 ± 0.001	0.02 ± 0.001	0.01 ± 0.002	0.02 ± 0.002
Lysophosphatidylethanolamine
LPE(16:0) [sn2]	3.44 ± 0.28	2.19 ± 0.25	3.32 ± 0.25	1.09 ± 0.09	2.07 ± 0.32	0.15 ± 0.04	0.53 ± 0.04
LPE(16:0) [sn1]	33.18 ± 4.09	7.29 ± 0.93	21.48 ± 1.89	1.02 ± 0.08	2.42 ± 0.36	0.63 ± 0.09	1.83 ± 0.09
LPE(17:0) [sn2]	0.54 ± 0.04	0.30 ± 0.02	0.36 ± 0.06	0.23 ± 0.01	0.22 ± 0.02	0.26 ± 0.01	0.22 ± 0.02
LPE(17:0) [sn1]	1.02 ± 0.10	0.51 ± 0.05	0.77 ± 0.07	0.19 ± 0.01	0.25 ± 0.02	0.23 ± 0.03	0.27 ± 0.03
LPE(18:0) [sn2]	4.48 ± 0.35	2.23 ± 0.26	4.89 ± 0.46	0.31 ± 0.03	0.74 ± 0.12	0.15 ± 0.02	0.50 ± 0.04
LPE(18:0) [sn1]	37.12 ± 3.45	22.07 ± 2.47	48.25 ± 3.95	2.93 ± 0.27	6.59 ± 1.05	0.66 ± 0.10	2.52 ± 0.32
LPE(18:1) [sn2]	8.01 ± 0.66	3.85 ± 0.46	5.15 ± 0.39	0.45 ± 0.03	3.18 ± 0.38	0.81 ± 0.11	2.32 ± 0.35
LPE(18:1) [sn1]	9.49 ± 0.85	3.65 ± 0.38	11.59 ± 1.15	0.21 ± 0.03	1.66 ± 0.26	0.51 ± 0.07	1.65 ± 0.21
LPE(18:2) [sn2]	81.12 ± 7.84	12.16 ± 1.64	4.26 ± 0.49	0.94 ± 0.05	2.44 ± 0.38	1.17 ± 0.20	2.55 ± 0.27
LPE(18:2) [sn1]	14.90 ± 1.45	3.63 ± 0.38	1.65 ± 0.19	0.32 ± 0.03	1.14 ± 0.20	0.42 ± 0.05	0.75 ± 0.09
LPE(20:4) [sn2]	162.9 ± 18.53	35.77 ± 4.23	31.04 ± 2.49	1.57 ± 0.11	3.86 ± 0.57	5.15 ± 0.93	8.87 ± 1.05
LPE(20:4) [sn1]	30.37 ± 3.08	6.01 ± 0.68	5.63 ± 0.58	0.48 ± 0.02	0.95 ± 0.10	1.50 ± 0.21	2.33 ± 0.27
LPE(22:6) [sn2]	105.2 ± 12.49	36.02 ± 5.14	2.12 ± 0.20	9.78 ± 0.78	17.74 ± 2.34	0.39 ± 0.08	0.76 ± 0.08
LPE(22:6) [sn1]	21.45 ± 2.12	6.73 ± 0.99	0.49 ± 0.07	1.77 ± 0.15	3.71 ± 0.58	0.08 ± 0.02	0.27 ± 0.03
Lysophosphatidyloinositol
LPI(18:0) [sn2]	0.17 ± 0.01	0.05 ± 0.01	0.14 ± 0.02	0.06 ± 0.007	0.05 ± 0.01	0.06 ± 0.01	0.05 ± 0.008
LPI(18:0) [sn1]	2.47 ± 0.24	0.38 ± 0.04	1.61 ± 0.11	0.16 ± 0.01	0.20 ± 0.02	0.06 ± 0.01	0.10 ± 0.01
LPI(18:1) [sn2]	0.07 ± 0.01	0.04 ± 0.01	0.05 ± 0.01	0.03 ± 0.009	0.01 ± 0.005	0.02 ± 0.008	0.03 ± 0.007
LPI(18:1) [sn1]	0.24 ± 0.03	0.08 ± 0.01	0.09 ± 0.01	0.03 ± 0.005	0.07 ± 0.01	0.05 ± 0.008	0.05 ± 0.01
LPI(18:2) [sn2]	1.12 ± 0.10	0.16 ± 0.02	0.05 ± 0.01	0.02 ± 0.002	0.02 ± 0.003	0.02 ± 0.004	0.05 ± 0.004
LPI(18:2) [sn1]	0.24 ± 0.03	0.07 ± 0.01	0.06 ± 0.01	0.03 ± 0.005	0.04 ± 0.01	0.03 ± 0.01	0.05 ± 0.01
LPI(20:4) [sn2]	11.53 ± 0.98	0.99 ± 0.12	1.40 ± 0.14	0.13 ± 0.02	0.22 ± 0.02	0.05 ± 0.01	0.19 ± 0.02
LPI(20:4) [sn1]	2.05 ± 0.15	0.14 ± 0.02	0.32 ± 0.03	0.04 ± 0.01	0.05 ± 0.01	0.02 ± 0.004	0.06 ± 0.01
Lysophosphatidylserine
LPS(16:0)	0.18 ± 0.02	0.11 ± 0.02	0.14 ± 0.01	0.08 ± 0.01	0.09 ± 0.01	0.04 ± 0.01	0.11 ± 0.004
LPS(18:0)	0.10 ± 0.02	0.12 ± 0.005	0.13 ± 0.01	0.05 ± 0.01	0.06 ± 0.01	0.04 ± 0.01	0.06 ± 0.01
LPS(18:1)	0.05 ± 0.01	0.04 ± 0.004	0.02 ± 0.004	0.03 ± 0.01	0.04 ± 0.005	0.02 ± 0.005	0.04 ± 0.01
LPS(18:2)	0.05 ± 0.01	0.04 ± 0.01	0.04 ± 0.005	0.03 ± 0.01	0.03 ± 0.004	0.02 ± 0.004	0.05 ± 0.01
Phosphatidylcholine
PC(28:0)	0.14 ± 0.01	0.17 ± 0.01	0.26 ± 0.01	0.14 ± 0.01	0.15 ± 0.02	0.03 ± 0.002	0.06 ± 0.004
PC(14:0_16:0)	6.40 ± 0.55	11.45 ± 1.15	30.42 ± 1.64	6.31 ± 0.55	6.55 ± 1.12	0.40 ± 0.05	1.98 ± 0.31
PC(31:0) (a)	0.63 ± 0.07	0.57 ± 0.07	1.06 ± 0.09	0.58 ± 0.04	0.48 ± 0.07	0.03 ± 0.01	0.16 ± 0.02
PC(31:0) (b)	3.18 ± 0.29	6.34 ± 0.63	20.12 ± 0.91	2.56 ± 0.08	2.95 ± 0.29	0.64 ± 0.12	2.66 ± 0.42
PC(16:0_16:0)	144.3 ± 11.53	254.2 ± 26.68	753.5 ± 34.63	52.72 ± 2.49	71.65 ± 8.55	13.85 ± 2.30	60.50 ± 8.95
PC(32:1)	68.47 ± 7.20	33.42 ± 3.66	97.88 ± 5.33	46.69 ± 3.21	48.46 ± 7.94	2.24 ± 0.41	12.63 ± 1.42
PC(32:2)	22.58 ± 1.87	4.42 ± 0.50	5.67 ± 0.27	3.60 ± 0.23	4.15 ± 0.76	0.30 ± 0.05	1.38 ± 0.11
PC(33:0) (a)	1.89 ± 0.19	2.24 ± 0.24	4.23 ± 0.25	1.21 ± 0.06	1.25 ± 0.19	0.10 ± 0.02	0.51 ± 0.08
PC(33:0) (b)	1.47 ± 0.12	1.90 ± 0.18	4.11 ± 0.25	0.55 ± 0.02	0.70 ± 0.09	0.15 ± 0.03	0.51 ± 0.09
PC(33:1)	6.80 ± 0.42	4.22 ± 0.43	7.89 ± 0.58	3.97 ± 0.17	4.52 ± 0.61	0.22 ± 0.04	1.08 ± 0.15
PC(33:2)	14.84 ± 0.61	2.89 ± 0.28	3.86 ± 0.35	2.40 ± 0.10	3.40 ± 0.56	0.29 ± 0.05	0.82 ± 0.09
PC(16:0_18:0)	19.81 ± 1.83	35.18 ± 3.71	40.91 ± 2.06	4.83 ± 0.23	6.61 ± 0.79	1.52 ± 0.23	5.06 ± 0.72
PC(16:0_18:1)	389.0 ± 21.51	509.9 ± 51.72	682.7 ± 38.63	249.3 ± 11.45	308.0 ± 42.04	14.63 ± 2.00	65.87 ± 8.60
PC(16:0_18:2)	1,859 ± 86.73	878.7 ± 75.17	945.4 ± 46.49	859.7 ± 46.39	1,280 ± 133.59	136.9 ± 22.60	369.6 ± 39.47
PC(16:1_18:2)	57.34 ± 7.39	8.79 ± 1.28	8.57 ± 0.50	8.02 ± 0.48	13.17 ± 2.33	1.26 ± 0.22	5.64 ± 0.54
PC(16:0_18:3) (a)	20.42 ± 1.20	5.36 ± 0.66	8.69 ± 0.55	4.83 ± 0.22	6.97 ± 1.40	0.47 ± 0.07	1.77 ± 0.21
PC(16:0_18:3) (b)	54.74 ± 6.33	3.82 ± 0.43	5.41 ± 0.43	3.45 ± 0.20	4.56 ± 0.73	0.13 ± 0.02	0.60 ± 0.07
PC(14:0_20:4)	26.65 ± 2.83	7.31 ± 0.67	3.33 ± 0.24	2.25 ± 0.16	1.64 ± 0.35	0.05 ± 0.01	0.25 ± 0.03
PC(34:5)	0.56 ± 0.06	0.11 ± 0.01	0.08 ± 0.01	0.05 ± 0.005	0.05 ± 0.01	0.003 ± 0.001	0.01 ± 0.001
PC(15-MHDA_18:1)	1.20 ± 0.12	1.41 ± 0.18	1.59 ± 0.08	0.75 ± 0.04	0.90 ± 0.10	0.05 ± 0.01	0.25 ± 0.03
PC(17:0_18:1)	2.83 ± 0.17	4.03 ± 0.39	4.87 ± 0.46	1.34 ± 0.04	2.04 ± 0.25	0.23 ± 0.04	0.91 ± 0.15
PC(15-MHDA_18:2)	6.61 ± 0.61	2.67 ± 0.27	2.17 ± 0.17	1.63 ± 0.10	2.68 ± 0.34	0.24 ± 0.04	0.77 ± 0.08
PC(17:0_18:2)	16.06 ± 0.95	7.30 ± 0.75	5.06 ± 0.44	3.48 ± 0.18	6.23 ± 0.68	1.43 ± 0.27	3.34 ± 0.45
PC(17:1_18:2)	1.63 ± 0.12	0.56 ± 0.06	0.46 ± 0.03	0.41 ± 0.02	0.80 ± 0.11	0.07 ± 0.01	0.20 ± 0.03
PC(15:0_20:3)	1.06 ± 0.06	0.32 ± 0.03	0.35 ± 0.02	0.33 ± 0.01	0.49 ± 0.08	0.04 ± 0.01	0.12 ± 0.02
PC(15:0_20:4)	18.74 ± 1.51	5.12 ± 0.55	6.56 ± 0.53	2.83 ± 0.15	2.36 ± 0.46	0.06 ± 0.01	0.30 ± 0.04
PC(35:5)	0.24 ± 0.02	0.05 ± 0.005	0.05 ± 0.003	0.04 ± 0.00	0.03 ± 0.01	0.002 ± 0.0004	0.01 ± 0.001
PC(36:0)	0.34 ± 0.02	0.13 ± 0.01	0.40 ± 0.04	0.03 ± 0.00	0.50 ± 0.13	0.02 ± 0.002	0.12 ± 0.03
PC(18:0_18:1)	47.69 ± 3.28	164.3 ± 16.19	63.47 ± 4.16	10.92 ± 0.57	21.80 ± 2.86	4.02 ± 0.48	16.58 ± 2.74
PC(18:1_18:1)	50.90 ± 4.27	56.02 ± 5.84	46.55 ± 3.06	23.44 ± 1.38	33.87 ± 4.38	3.25 ± 0.56	13.30 ± 1.49
PC(18:0_18:2)	465.4 ± 25.30	445.0 ± 46.74	189.2 ± 11.95	61.59 ± 4.31	147.2 ± 22.52	32.58 ± 4.59	93.36 ± 14.41
PC(18:1_18:2)	279.9 ± 26.45	229.7 ± 23.52	106.8 ± 6.25	71.74 ± 3.65	136.8 ± 17.60	17.85 ± 3.57	54.21 ± 5.75
PC(16:0_20:3) (a)	89.98 ± 5.17	37.98 ± 4.35	55.18 ± 3.79	34.57 ± 1.75	48.66 ± 7.68	3.39 ± 0.47	10.84 ± 1.42
PC(16:0_20:3) (b)	6.12 ± 0.61	3.22 ± 0.34	2.54 ± 0.18	1.51 ± 0.08	2.02 ± 0.32	0.16 ± 0.02	0.52 ± 0.05
PC(18:2_18:2)	83.92 ± 9.20	96.72 ± 13.15	47.68 ± 3.91	33.35 ± 2.30	86.54 ± 15.25	3.71 ± 0.46	11.40 ± 1.44
PC(16:0_20:4)	2,262 ± 179.56	1,433 ± 143.34	1,492 ± 62.23	1,078 ± 45.64	1,008 ± 145.68	35.83 ± 5.51	127.4 ± 12.47
PC(16:1_20:4)	63.78 ± 7.64	17.34 ± 1.97	16.29 ± 1.59	7.90 ± 0.59	7.23 ± 1.44	0.19 ± 0.04	1.19 ± 0.15
PC(16:0_20:5)	17.62 ± 1.41	7.45 ± 0.83	7.71 ± 0.53	6.14 ± 0.28	6.28 ± 1.36	0.14 ± 0.02	0.69 ± 0.06
PC 36:6(a)	0.84 ± 0.06	0.32 ± 0.04	0.23 ± 0.01	0.14 ± 0.01	0.15 ± 0.03	0.01 ± 0.001	0.02 ± 0.002
PC(14:0_22:6)	2.76 ± 0.28	0.71 ± 0.07	0.38 ± 0.02	0.51 ± 0.03	0.51 ± 0.11	0.01 ± 0.001	0.02 ± 0.002
PC(15-MHDA_20:4)	15.35 ± 1.77	3.98 ± 0.45	3.08 ± 0.20	1.59 ± 0.07	1.86 ± 0.31	0.07 ± 0.01	0.33 ± 0.04
PC(17:0_20:4)	46.76 ± 3.93	23.26 ± 2.60	11.45 ± 0.87	4.66 ± 0.13	5.65 ± 0.95	0.37 ± 0.07	1.26 ± 0.16
PC(15:0_22:6)	2.88 ± 0.28	0.56 ± 0.06	0.70 ± 0.07	0.53 ± 0.02	0.63 ± 0.12	0.01 ± 0.001	0.02 ± 0.001
PC(38:2)	6.95 ± 0.49	8.14 ± 0.79	6.03 ± 0.44	0.84 ± 0.04	1.76 ± 0.20	0.24 ± 0.03	0.97 ± 0.12
PC(18:0_20:3)	29.15 ± 1.45	20.23 ± 2.10	15.76 ± 1.01	2.25 ± 0.13	4.48 ± 0.66	0.53 ± 0.07	1.77 ± 0.19
PC(18:1_20:3)	29.73 ± 2.41	10.83 ± 1.09	9.53 ± 0.64	4.88 ± 0.22	7.79 ± 1.24	0.52 ± 0.09	1.82 ± 0.21
PC(38:4) (b)	58.00 ± 6.63	47.63 ± 5.69	18.09 ± 1.14	7.68 ± 0.56	11.86 ± 1.89	0.61 ± 0.10	2.99 ± 0.40
PC(18:0_20:4)	1,508 ± 134.68	1,695 ± 179.92	654.4 ± 36.84	89.53 ± 3.17	151.4 ± 26.08	11.57 ± 1.72	43.92 ± 6.25
PC(38:5) (a)	509.9 ± 44.53	236.6 ± 25.93	179.6 ± 5.60	94.33 ± 4.93	108.6 ± 17.96	3.47 ± 0.65	15.69 ± 1.94
PC(38:5) (b)	63.56 ± 8.43	28.91 ± 3.51	15.59 ± 1.12	11.40 ± 0.80	14.41 ± 2.65	0.35 ± 0.05	1.42 ± 0.14
PC(38:6) (a)	139.0 ± 10.22	267.4 ± 29.25	142.6 ± 5.78	40.26 ± 1.57	62.05 ± 12.44	1.05 ± 0.13	4.50 ± 0.60
PC(16:0_22:6)	356.5 ± 41.04	97.13 ± 12.11	91.48 ± 5.98	139.8 ± 7.43	185.5 ± 34.76	0.58 ± 0.08	2.24 ± 0.21
PC(18:2_20:5)	1.79 ± 0.22	1.38 ± 0.14	1.41 ± 0.06	0.69 ± 0.03	1.07 ± 0.22	0.02 ± 0.003	0.08 ± 0.01
PC(16:1_22:6)	9.17 ± 1.01	2.20 ± 0.26	2.17 ± 0.21	2.43 ± 0.21	2.77 ± 0.59	0.02 ± 0.003	0.08 ± 0.01
PC(38:7) (c)	1.78 ± 0.22	0.36 ± 0.04	0.44 ± 0.02	0.44 ± 0.03	0.55 ± 0.11	0.01 ± 0.001	0.02 ± 0.002
PC (39:5) (a)	0.44 ± 0.03	0.21 ± 0.03	0.08 ± 0.01	0.13 ± 0.01	0.18 ± 0.03	0.00 ± 0.001	0.02 ± 0.002
PC (39:5) (b)	3.85 ± 0.34	1.45 ± 0.17	0.44 ± 0.03	0.32 ± 0.02	0.46 ± 0.08	0.02 ± 0.003	0.08 ± 0.01
PC(15-MHDA_22:6)	2.49 ± 0.29	0.45 ± 0.06	0.28 ± 0.02	0.39 ± 0.02	0.56 ± 0.10	0.01 ± 0.001	0.03 ± 0.004
PC(17:0_22:6)	4.20 ± 0.42	1.12 ± 0.15	0.41 ± 0.04	0.70 ± 0.04	1.04 ± 0.17	0.01 ± 0.001	0.03 ± 0.004
PC(18:0_22:4)	11.17 ± 1.37	33.06 ± 3.57	4.51 ± 0.34	0.93 ± 0.07	2.38 ± 0.40	0.17 ± 0.02	0.80 ± 0.12
PC(20:0_20:4)	4.71 ± 0.41	3.82 ± 0.45	1.92 ± 0.11	0.12 ± 0.01	0.24 ± 0.04	0.04 ± 0.01	0.16 ± 0.02
PC(18:0_22:5) (n3)	67.68 ± 6.87	93.59 ± 11.70	14.11 ± 1.00	5.88 ± 0.38	11.25 ± 2.01	0.33 ± 0.05	1.46 ± 0.16
PC(18:0_22:5) (n6)	15.36 ± 2.72	16.40 ± 1.85	1.89 ± 0.22	0.62 ± 0.05	1.49 ± 0.27	0.06 ± 0.01	0.20 ± 0.02
PC(18:0_22:6)	125.1 ± 12.49	104.0 ± 13.20	21.77 ± 1.64	7.51 ± 0.57	17.46 ± 3.41	0.24 ± 0.03	0.84 ± 0.07
PC(40:7) (a)	3.24 ± 0.36	2.47 ± 0.23	3.48 ± 0.22	1.06 ± 0.06	1.63 ± 0.34	0.02 ± 0.003	0.12 ± 0.02
PC(18:1_22:6) (a)	46.91 ± 4.80	18.27 ± 1.76	5.75 ± 0.24	10.27 ± 0.57	15.77 ± 2.34	0.14 ± 0.02	0.58 ± 0.06
PC(18:1_22:6) (b)	6.30 ± 0.64	2.45 ± 0.33	1.09 ± 0.11	1.55 ± 0.13	2.07 ± 0.41	0.03 ± 0.004	0.09 ± 0.01
PC(40:8)	29.57 ± 2.45	36.85 ± 4.11	28.10 ± 1.63	8.22 ± 0.53	15.09 ± 3.10	0.14 ± 0.02	0.74 ± 0.10
Phosphatidylethanolamine
PE(16:0_16:0)	2.40 ± 0.14	8.69 ± 0.89	21.41 ± 1.11	0.61 ± 0.03	0.55 ± 0.06	0.29 ± 0.03	0.57 ± 0.07
PE(16:0_16:1)	24.08 ± 2.15	7.16 ± 0.77	34.35 ± 2.84	2.34 ± 0.17	1.93 ± 0.16	0.82 ± 0.18	4.01 ± 0.51
PE(16:0_18:1)	111.5 ± 5.93	126.9 ± 10.94	105.9 ± 5.16	6.19 ± 0.36	11.47 ± 1.65	3.13 ± 0.41	12.03 ± 1.46
PE(16:0_18:2)	862.0 ± 50.65	150.6 ± 16.00	135.0 ± 8.05	19.49 ± 1.41	27.55 ± 3.16	11.79 ± 1.77	35.69 ± 3.02
PE(16:1_18:2)	21.05 ± 2.08	3.83 ± 0.52	9.90 ± 0.79	0.90 ± 0.06	1.64 ± 0.29	1.26 ± 0.20	5.03 ± 0.37
PE(16:0_18:3) (a)	6.12 ± 0.32	1.39 ± 0.14	1.82 ± 0.12	0.16 ± 0.01	0.26 ± 0.04	0.14 ± 0.02	0.40 ± 0.04
PE(16:0_18:3) (b)	20.26 ± 2.39	0.39 ± 0.03	1.77 ± 0.18	0.15 ± 0.02	0.14 ± 0.03	0.05 ± 0.01	0.12 ± 0.02
PE(15-MHDA_18:1)	0.69 ± 0.04	0.54 ± 0.06	0.68 ± 0.03	0.04 ± 0.005	0.09 ± 0.004	0.04 ± 0.01	0.10 ± 0.005
PE(17:0_18:1)	1.29 ± 0.07	1.78 ± 0.15	1.78 ± 0.14	0.17 ± 0.01	0.24 ± 0.03	0.15 ± 0.02	0.42 ± 0.08
PE(15-MHDA_18:2)	4.94 ± 0.34	1.38 ± 0.14	0.92 ± 0.15	0.16 ± 0.01	0.29 ± 0.04	0.17 ± 0.04	0.34 ± 0.07
PE(17:0_18:2)	12.07 ± 0.90	4.94 ± 0.52	2.32 ± 0.15	0.72 ± 0.08	1.30 ± 0.20	0.41 ± 0.08	0.97 ± 0.14
PE(36:0)	0.82 ± 0.06	1.21 ± 0.10	0.65 ± 0.05	0.42 ± 0.02	0.52 ± 0.04	0.33 ± 0.02	0.38 ± 0.02
PE(18:0_18:1)	24.41 ± 1.27	52.67 ± 4.38	47.49 ± 2.27	2.80 ± 0.14	6.17 ± 0.71	2.94 ± 0.35	10.35 ± 1.62
PE(18:1_18:1)	39.05 ± 3.39	60.21 ± 5.77	41.71 ± 1.85	2.82 ± 0.28	11.00 ± 1.67	3.90 ± 0.60	15.06 ± 1.81
PE(18:0_18:2)	546.8 ± 43.27	381.8 ± 46.66	196.0 ± 9.42	75.20 ± 5.93	142.3 ± 22.81	13.92 ± 1.78	44.15 ± 6.29
PE(18:1_18:2)	248.2 ± 22.08	164.1 ± 18.09	125.6 ± 6.71	7.29 ± 0.60	24.19 ± 3.23	10.04 ± 1.58	30.60 ± 3.47
PE(16:0_20:3)	30.26 ± 1.71	10.34 ± 1.43	13.90 ± 1.01	1.54 ± 0.12	2.35 ± 0.35	0.60 ± 0.08	2.02 ± 0.30
PE(16:0_20:4)	1,347 ± 104.59	238.9 ± 25.32	663.8 ± 30.60	48.51 ± 2.73	38.24 ± 5.90	6.10 ± 0.98	22.00 ± 1.70
PE(16:1_20:4)	34.15 ± 3.67	3.51 ± 0.43	40.81 ± 3.29	0.70 ± 0.06	1.85 ± 0.34	0.67 ± 0.10	3.45 ± 0.25
PE(16:0_20:5)	10.25 ± 0.74	1.35 ± 0.13	4.60 ± 0.41	0.36 ± 0.02	0.42 ± 0.09	0.07 ± 0.01	0.19 ± 0.02
PE(15-MHDA_20:4)	11.03 ± 0.76	2.82 ± 0.31	3.26 ± 0.25	0.33 ± 0.04	0.42 ± 0.07	0.06 ± 0.02	0.29 ± 0.04
PE(17:0_20:4)	46.03 ± 2.86	14.69 ± 1.46	21.87 ± 1.79	2.38 ± 0.07	2.74 ± 0.44	0.37 ± 0.07	1.13 ± 0.19
PE(18:0_20:3) (a)	29.64 ± 1.25	12.59 ± 1.23	17.88 ± 1.07	3.42 ± 0.24	4.82 ± 0.83	0.38 ± 0.07	1.56 ± 0.23
PE(18:0_20:3) (b)	1.23 ± 0.09	1.09 ± 0.11	1.21 ± 0.08	0.29 ± 0.03	0.31 ± 0.05	0.04 ± 0.01	0.16 ± 0.02
PE(18:0_20:4)	2,782 ± 205.3	1,624 ± 187.3	2,750 ± 134.1	247.5 ± 11.18	324.8 ± 62.81	12.70 ± 1.75	53.50 ± 7.43
PE(38:5) (a)	701.0 ± 39.21	219.9 ± 21.99	613.1 ± 30.79	17.75 ± 0.81	35.39 ± 5.60	5.09 ± 0.86	20.06 ± 2.26
PE(38:5) (b)	70.39 ± 10.65	72.82 ± 8.73	19.69 ± 1.12	4.95 ± 0.41	5.76 ± 0.86	0.35 ± 0.05	0.94 ± 0.07
PE(16:0_22:6)	1,076 ± 125.0	465.8 ± 53.18	119.1 ± 7.41	58.03 ± 5.49	60.35 ± 8.53	0.79 ± 0.14	2.73 ± 0.31
PE(15-MHDA_22:6)	4.45 ± 0.35	3.22 ± 0.35	0.36 ± 0.04	0.47 ± 0.04	0.80 ± 0.14	0.03 ± 0.01	0.05 ± 0.01
PE(17:0_22:6)	7.08 ± 0.67	9.74 ± 1.16	0.59 ± 0.06	1.37 ± 0.09	2.01 ± 0.44	0.02 ± 0.003	0.06 ± 0.01
PE(18:0_22:4)	29.19 ± 3.47	75.61 ± 6.71	29.86 ± 1.59	5.54 ± 0.46	10.26 ± 1.41	0.77 ± 0.13	4.19 ± 0.64
PE(20:0_20:4)	5.19 ± 0.25	5.70 ± 0.72	5.18 ± 0.30	0.39 ± 0.03	0.73 ± 0.11	0.06 ± 0.01	0.26 ± 0.03
PE(18:0_22:5) (n3)	84.08 ± 6.65	105.0 ± 10.37	11.02 ± 0.61	19.57 ± 1.30	26.47 ± 5.12	0.36 ± 0.07	1.76 ± 0.27
PE(18:0_22:5) (n6)	37.25 ± 6.09	265.3 ± 26.65	5.20 ± 0.45	16.76 ± 1.49	25.09 ± 4.43	0.28 ± 0.06	0.82 ± 0.08
PE(18:0_22:6)	378.4 ± 39.93	1,127 ± 126.8	14.75 ± 0.87	159.6 ± 9.50	272.6 ± 51.71	0.38 ± 0.06	1.66 ± 0.27
PE(18:1_22:6) (a)	149.3 ± 16.98	147.3 ± 15.09	17.75 ± 1.18	16.59 ± 1.20	45.58 ± 7.74	0.28 ± 0.09	1.16 ± 0.18
PE(18:1_22:6) (b)	8.88 ± 1.01	9.18 ± 1.25	1.77 ± 0.12	1.11 ± 0.06	2.62 ± 0.47	0.05 ± 0.01	0.12 ± 0.02
Phosphatidylglycerol
PG(34:1)	49.67 ± 3.69	252.9 ± 28.69	64.60 ± 4.34	30.06 ± 1.89	32.18 ± 4.35	0.56 ± 0.06	1.77 ± 0.08
PG(36:1)	0.02 ± 0.01	0.07 ± 0.02	0.03 ± 0.01	0.02 ± 0.004	0.04 ± 0.01	0.02 ± 0.01	0.04 ± 0.01
PG(36:2)	13.31 ± 1.13	122.4 ± 10.87	9.08 ± 0.68	15.02 ± 1.20	22.39 ± 2.67	0.49 ± 0.09	1.19 ± 0.16
PG(34:2)	31.59 ± 2.14	73.94 ± 8.25	7.00 ± 0.38	7.41 ± 0.55	11.75 ± 1.74	0.30 ± 0.04	0.78 ± 0.10
Phosphatidylinositol
PI(16:0/16:0)	2.89 ± 0.24	1.20 ± 0.13	44.97 ± 3.72	0.38 ± 0.03	0.55 ± 0.06	0.07 ± 0.01	0.20 ± 0.04
PI(16:0_16:1)	1.39 ± 0.16	0.62 ± 0.08	3.95 ± 0.30	0.19 ± 0.02	0.28 ± 0.02	0.04 ± 0.01	0.19 ± 0.02
PI(34:0)	15.86 ± 1.20	7.97 ± 0.90	122.1 ± 10.97	10.41 ± 1.63	16.21 ± 1.53	0.28 ± 0.03	1.48 ± 0.32
PI(34:1)	7.62 ± 0.48	11.60 ± 1.18	24.68 ± 1.59	4.04 ± 0.31	6.27 ± 0.69	0.30 ± 0.04	1.23 ± 0.19
PI(17:0_18:1) (a+b)	0.23 ± 0.03	0.25 ± 0.05	0.47 ± 0.05	0.10 ± 0.01	0.18 ± 0.03	0.02 ± 0.01	0.05 ± 0.01
PI(17:0_18:2) (a+b)	5.71 ± 0.27	3.11 ± 0.16	2.69 ± 0.16	2.27 ± 0.07	2.51 ± 0.10	2.11 ± 0.08	2.45 ± 0.17
PI(18:0_18:1)	4.23 ± 0.47	9.18 ± 1.00	8.98 ± 0.83	4.26 ± 0.29	5.93 ± 0.57	0.19 ± 0.03	0.96 ± 0.07
PI(36:2) (a+b)	153.9 ± 11.78	105.3 ± 12.84	31.63 ± 2.18	12.30 ± 0.74	28.99 ± 4.27	1.72 ± 0.27	6.10 ± 0.80
PI(18:1/18:2)	21.01 ± 1.75	34.06 ± 3.87	5.29 ± 0.26	0.92 ± 0.10	2.63 ± 0.41	1.34 ± 0.25	3.78 ± 0.59
PI(16:0/20:3) (a)	9.75 ± 0.93	2.22 ± 0.26	4.16 ± 0.20	0.21 ± 0.03	0.43 ± 0.06	0.26 ± 0.06	0.57 ± 0.07
PI(16:0/20:3) (b)	3.56 ± 0.34	0.60 ± 0.06	0.55 ± 0.04	0.22 ± 0.03	0.49 ± 0.07	0.08 ± 0.02	0.20 ± 0.02
PI(16:0_20:4)	239.6 ± 18.60	26.07 ± 2.20	102.4 ± 5.09	3.85 ± 0.23	5.65 ± 0.68	4.35 ± 0.81	11.80 ± 0.85
PI(17:0_20:4) (a+b)	14.36 ± 1.15	2.25 ± 0.19	3.66 ± 0.14	0.65 ± 0.05	0.87 ± 0.15	0.31 ± 0.06	0.83 ± 0.09
PI(37:6)	0.03 ± 0.01	0.06 ± 0.01	0.06 ± 0.01	0.03 ± 0.01	0.02 ± 0.004	0.02 ± 0.004	0.03 ± 0.01
PI(18:0/20:2)	3.07 ± 0.17	0.71 ± 0.07	2.00 ± 0.16	1.24 ± 0.13	2.18 ± 0.26	0.05 ± 0.01	0.10 ± 0.02
PI(18:0_20:3) (a)	95.12 ± 5.96	11.97 ± 1.36	50.54 ± 3.57	36.72 ± 1.75	50.63 ± 4.30	1.52 ± 0.22	4.45 ± 0.34
PI(18:0_20:3) (b)	7.74 ± 0.47	1.85 ± 0.22	1.86 ± 0.18	2.89 ± 0.25	4.21 ± 0.59	0.16 ± 0.04	0.56 ± 0.03
PI(18:0_20:4)	2,357 ± 185.3	766.8 ± 89.62	988.5 ± 47.56	363.9 ± 18.93	463.2 ± 81.62	20.46 ± 2.82	66.64 ± 9.41
PI(38:5) (a)	71.36 ± 6.24	48.60 ± 5.07	27.95 ± 0.83	5.81 ± 0.35	7.93 ± 1.15	2.08 ± 0.39	7.03 ± 0.84
PI (38:5) (b)	16.81 ± 1.63	5.26 ± 0.52	4.39 ± 0.25	1.25 ± 0.08	1.44 ± 0.24	0.29 ± 0.05	1.06 ± 0.13
PI(38:6)	26.13 ± 2.87	6.06 ± 0.53	17.50 ± 1.31	1.40 ± 0.13	1.73 ± 0.20	0.13 ± 0.02	0.57 ± 0.07
PI(39:6) (a+b)	0.43 ± 0.07	0.15 ± 0.02	0.14 ± 0.01	0.10 ± 0.01	0.10 ± 0.01	0.04 ± 0.01	0.05 ± 0.01
PI(18:0_22:4)	9.64 ± 0.87	3.02 ± 0.36	3.23 ± 0.14	3.21 ± 0.22	5.10 ± 0.74	0.09 ± 0.02	0.34 ± 0.04
PI(20:0_20:4)	1.26 ± 0.10	0.30 ± 0.05	0.45 ± 0.03	0.07 ± 0.01	0.15 ± 0.03	0.04 ± 0.01	0.07 ± 0.01
PI(18:0_22:5) (n3)	18.22 ± 1.92	8.20 ± 0.96	1.86 ± 0.13	12.57 ± 0.67	14.18 ± 2.28	0.06 ± 0.01	0.30 ± 0.05
PI(18:0_22:5) (n6)	15.56 ± 2.45	3.79 ± 0.53	4.81 ± 0.53	8.32 ± 0.42	11.48 ± 0.88	0.07 ± 0.01	0.22 ± 0.04
PI(18:0_22:6)	48.67 ± 6.12	10.92 ± 1.46	9.05 ± 0.57	22.52 ± 1.19	27.72 ± 4.47	0.05 ± 0.01	0.20 ± 0.03
Phosphatidylserine
PS(36:1)	17.57 ± 1.21	28.15 ± 2.81	74.20 ± 3.66	4.93 ± 0.15	23.85 ± 3.25	5.16 ± 0.76	21.11 ± 3.80
PS(36:2)	22.79 ± 1.26	18.57 ± 1.80	60.37 ± 3.45	11.87 ± 0.79	23.06 ± 2.65	16.98 ± 2.40	49.06 ± 6.87
PS(38:3)	43.27 ± 2.31	28.57 ± 2.78	113.7 ± 5.82	8.67 ± 0.51	11.63 ± 1.11	4.98 ± 0.79	20.07 ± 2.47
PS(38:4)	349.6 ± 23.96	49.07 ± 4.87	851.9 ± 33.56	13.41 ± 0.59	18.74 ± 1.84	7.80 ± 1.31	33.55 ± 4.32
PS(38:5)	13.07 ± 0.94	2.49 ± 0.25	17.21 ± 0.77	2.90 ± 0.25	1.86 ± 0.18	0.79 ± 0.12	2.73 ± 0.33
PS(40:5)	20.11 ± 1.99	89.29 ± 8.69	17.02 ± 1.37	29.05 ± 1.82	31.43 ± 4.55	1.15 ± 0.20	5.13 ± 0.72
PS(40:6)	71.50 ± 5.15	180.1 ± 17.82	12.81 ± 0.67	67.87 ± 3.37	96.43 ± 15.23	0.72 ± 0.11	2.70 ± 0.30
Alkyl lysophosphatidylcholine
LPC(O-16:0)	0.32 ± 0.05	0.21 ± 0.03	1.25 ± 0.09	0.13 ± 0.02	0.27 ± 0.03	0.07 ± 0.01	0.28 ± 0.04
LPC(O-18:0)	0.12 ± 0.02	0.07 ± 0.01	0.29 ± 0.02	0.04 ± 0.00	0.05 ± 0.01	0.02 ± 0.003	0.07 ± 0.01
LPC(O-18:1)	0.25 ± 0.03	0.12 ± 0.02	0.52 ± 0.03	0.07 ± 0.01	0.11 ± 0.02	0.04 ± 0.01	0.21 ± 0.03
LPC(O-20:0)	0.03 ± 0.005	0.02 ± 0.003	0.06 ± 0.003	0.01 ± 0.0004	0.01 ± 0.002	0.01 ± 0.001	0.02 ± 0.003
LPC(O-20:1)	0.01 ± 0.002	0.002 ± 0.0003	0.004 ± 0.001	0.002 ± 0.0003	0.002 ± 0.0004	0.001 ± 0.0003	0.004 ± 0.001
LPC(O-22:0)	0.03 ± 0.002	0.02 ± 0.002	0.04 ± 0.003	0.01 ± 0.0004	0.01 ± 0.002	0.005 ± 0.001	0.01 ± 0.001
LPC(O-22:1)	0.02 ± 0.002	0.01 ± 0.001	0.01 ± 0.002	0.01 ± 0.001	0.01 ± 0.001	0.003 ± 0.001	0.01 ± 0.001
LPC(O-24:0)	0.03 ± 0.002	0.02 ± 0.002	0.03 ± 0.003	0.01 ± 0.001	0.02 ± 0.002	0.01 ± 0.001	0.02 ± 0.001
LPC(O-24:1)	0.04 ± 0.003	0.02 ± 0.002	0.03 ± 0.002	0.01 ± 0.001	0.01 ± 0.001	0.01 ± 0.002	0.02 ± 0.002
LPC(O-24:2)	0.01 ± 0.001	0.01 ± 0.001	0.01 ± 0.001	0.003 ± 0.0004	0.003 ± 0.0004	0.002 ± 0.0002	0.005 ± 0.001
Alkenyl lysophosphatidylcholine
LPC(P-16:0)	0.04 ± 0.01	0.69 ± 0.08	0.83 ± 0.05	0.46 ± 0.03	0.58 ± 0.07	0.03 ± 0.005	0.13 ± 0.02
LPC(P-17:0) (a)	0.003 ± 0.0004	0.01 ± 0.002	0.01 ± 0.001	0.01 ± 0.001	0.01 ± 0.001	0.002 ± 0.0005	0.00 ± 0.001
LPC(P-17:0) (b)	0.004 ± 0.0003	0.01 ± 0.002	0.01 ± 0.001	0.01 ± 0.001	0.01 ± 0.001	0.002 ± 0.0005	0.005 ± 0.0001
LPC(P-18:0)	0.01 ± 0.001	0.04 ± 0.005	0.06 ± 0.004	0.06 ± 0.006	0.05 ± 0.008	0.01 ± 0.001	0.02 ± 0.002
LPC(P-18:1)	0.01 ± 0.002	0.08 ± 0.01	0.07 ± 0.005	0.06 ± 0.006	0.06 ± 0.008	0.004 ± 0.001	0.02 ± 0.004
LPC(P-20:0)	0.004 ± 0.001	0.003 ± 0.001	0.01 ± 0.001	0.003 ± 0.0005	0.003 ± 0.001	0.002 ± 0.0004	0.004 ± 0.001
Alkenyl lysophosphatidylethanolamine
LPE(P-16:0)	0.16 ± 0.02	4.18 ± 0.48	6.33 ± 0.44	1.01 ± 0.09	2.16 ± 0.32	0.21 ± 0.03	0.81 ± 0.15
LPE(P-18:0)	0.23 ± 0.03	1.92 ± 0.25	3.87 ± 0.37	0.63 ± 0.05	1.13 ± 0.13	0.12 ± 0.02	0.47 ± 0.06
LPE(P-18:1)	0.10 ± 0.02	1.79 ± 0.17	1.62 ± 0.11	0.25 ± 0.03	0.69 ± 0.07	0.08 ± 0.01	0.36 ± 0.04
LPE(P-20:0)	0.08 ± 0.01	0.09 ± 0.01	0.17 ± 0.02	0.05 ± 0.01	0.08 ± 0.01	0.05 ± 0.01	0.09 ± 0.01
Alkyl phosphatidylcholine
PC(O-16:0/16:0)	7.32 ± 0.59	4.46 ± 0.51	9.09 ± 0.57	2.15 ± 0.10	3.03 ± 0.50	0.27 ± 0.04	1.59 ± 0.28
PC(O-32:1)	0.71 ± 0.07	0.35 ± 0.03	1.30 ± 0.09	0.54 ± 0.02	0.84 ± 0.14	0.05 ± 0.01	0.31 ± 0.06
PC(O-32:2)	0.06 ± 0.004	0.05 ± 0.004	0.11 ± 0.01	0.06 ± 0.001	0.06 ± 0.01	0.02 ± 0.001	0.04 ± 0.002
PC(O-34:1)	8.91 ± 0.66	4.32 ± 0.48	17.70 ± 0.94	5.05 ± 0.20	6.23 ± 1.02	0.32 ± 0.05	2.46 ± 0.47
PC(O-34:2)	1.86 ± 0.11	1.26 ± 0.13	4.88 ± 0.30	1.42 ± 0.06	1.40 ± 0.23	0.16 ± 0.02	0.68 ± 0.11
PC(O-34:4)	0.17 ± 0.01	0.16 ± 0.01	0.38 ± 0.02	0.15 ± 0.001	0.15 ± 0.01	0.08 ± 0.00	0.13 ± 0.01
PC(O-35:4)	0.15 ± 0.02	0.08 ± 0.01	0.30 ± 0.02	0.04 ± 0.004	0.04 ± 0.01	0.01 ± 0.002	0.04 ± 0.004
PC(O-36:0)	0.16 ± 0.01	0.09 ± 0.01	0.18 ± 0.02	0.03 ± 0.002	0.06 ± 0.01	0.02 ± 0.003	0.05 ± 0.01
PC(O-18:0/18:1)	0.32 ± 0.02	0.12 ± 0.01	0.27 ± 0.02	0.09 ± 0.01	0.19 ± 0.03	0.01 ± 0.002	0.07 ± 0.01
PC(O-18:1/18:1)	0.41 ± 0.02	0.18 ± 0.02	0.44 ± 0.03	0.23 ± 0.01	0.29 ± 0.04	0.02 ± 0.003	0.14 ± 0.02
PC(O-18:0/18:2)	0.27 ± 0.02	0.11 ± 0.01	0.33 ± 0.03	0.11 ± 0.01	0.11 ± 0.02	0.02 ± 0.003	0.06 ± 0.01
PC(O-18:1/18:2)	0.56 ± 0.02	0.29 ± 0.04	0.87 ± 0.06	0.25 ± 0.01	0.25 ± 0.03	0.05 ± 0.01	0.21 ± 0.04
PC(O-16:0/20:3)	0.35 ± 0.02	0.22 ± 0.02	0.41 ± 0.03	0.14 ± 0.01	0.14 ± 0.01	0.07 ± 0.004	0.17 ± 0.01
PC(O-16:0/20:4)	16.62 ± 1.48	11.54 ± 1.28	33.60 ± 2.06	5.22 ± 0.13	5.72 ± 0.84	1.16 ± 0.17	5.24 ± 0.86
PC(O-36:5)	0.43 ± 0.03	0.63 ± 0.06	0.87 ± 0.04	1.09 ± 0.03	1.00 ± 0.16	0.11 ± 0.01	0.31 ± 0.03
PC(O-18:0/20:4)	1.72 ± 0.14	0.69 ± 0.09	2.22 ± 0.19	0.23 ± 0.02	0.27 ± 0.04	0.07 ± 0.01	0.32 ± 0.04
PC(O-38:5)	8.15 ± 0.75	5.15 ± 0.57	9.98 ± 0.55	4.10 ± 0.19	3.46 ± 0.67	0.40 ± 0.07	2.80 ± 0.53
PC(O-16:0/22:6)	1.05 ± 0.08	3.65 ± 0.52	7.29 ± 0.58	10.22 ± 0.35	9.31 ± 2.15	0.10 ± 0.01	0.30 ± 0.02
PC(O-40:5)	0.19 ± 0.01	0.13 ± 0.02	0.47 ± 0.04	0.13 ± 0.01	0.11 ± 0.02	0.01 ± 0.001	0.06 ± 0.01
PC(O-18:0/22:6)	0.38 ± 0.02	0.64 ± 0.07	0.71 ± 0.04	0.85 ± 0.04	0.81 ± 0.17	0.07 ± 0.003	0.15 ± 0.01
PC(O-40:7) (a)	0.28 ± 0.01	0.38 ± 0.05	0.58 ± 0.04	0.50 ± 0.02	0.48 ± 0.12	0.01 ± 0.002	0.08 ± 0.01
PC(O-40:7) (b)	0.72 ± 0.05	1.58 ± 0.19	1.54 ± 0.16	0.92 ± 0.05	1.00 ± 0.20	0.07 ± 0.005	0.17 ± 0.01
Alkenyl phosphatidylcholine
PC(P-16:0/14:0)	0.06 ± 0.01	0.09 ± 0.01	0.12 ± 0.01	0.72 ± 0.06	0.41 ± 0.08	0.01 ± 0.002	0.05 ± 0.01
PC(P-16:0/16:0)	4.05 ± 0.26	4.59 ± 0.49	4.25 ± 0.31	10.12 ± 0.58	7.59 ± 1.49	0.23 ± 0.04	1.05 ± 0.17
PC(P-16:0/16:1)	0.29 ± 0.03	0.25 ± 0.03	0.47 ± 0.04	1.33 ± 0.11	0.83 ± 0.16	0.02 ± 0.01	0.12 ± 0.03
PC(P-16:0/18:0)	0.15 ± 0.01	0.20 ± 0.02	0.16 ± 0.01	2.73 ± 0.18	1.53 ± 0.37	0.01 ± 0.002	0.06 ± 0.01
PC(P-16:0/18:1)	0.94 ± 0.06	1.68 ± 0.18	5.41 ± 0.47	11.07 ± 0.52	8.75 ± 1.54	0.10 ± 0.01	0.42 ± 0.06
PC(P-16:0/18:2)	1.01 ± 0.05	6.54 ± 0.75	4.78 ± 0.44	12.73 ± 0.45	11.66 ± 2.12	0.25 ± 0.05	0.68 ± 0.09
PC(P-16:0/18:3)	0.17 ± 0.01	0.25 ± 0.02	0.34 ± 0.02	0.54 ± 0.02	0.46 ± 0.06	0.12 ± 0.01	0.17 ± 0.01
PC(P-35:2)(a)	0.09 ± 0.01	0.14 ± 0.01	0.10 ± 0.01	0.26 ± 0.02	0.25 ± 0.05	0.01 ± 0.002	0.03 ± 0.002
PC(P-35:2)(b)	0.06 ± 0.01	0.08 ± 0.01	0.07 ± 0.01	0.16 ± 0.01	0.16 ± 0.03	0.01 ± 0.001	0.02 ± 0.003
PC(P-15:0/20:4) (a)	0.003 ± 0.001	0.01 ± 0.002	0.02 ± 0.001	0.01 ± 0.001	0.01 ± 0.001	0.001 ± 0.0002	0.003 ± 0.0005
PC(P-15:0/20:4) (b)	0.03 ± 0.00	0.42 ± 0.04	0.39 ± 0.03	0.12 ± 0.01	0.11 ± 0.02	0.01 ± 0.002	0.04 ± 0.01
PC(P-18:1/18:1)	0.32 ± 0.01	0.34 ± 0.04	0.61 ± 0.04	0.44 ± 0.01	0.54 ± 0.07	0.06 ± 0.003	0.13 ± 0.01
PC(P-18:0/18:2)	0.17 ± 0.01	0.31 ± 0.03	0.38 ± 0.03	1.04 ± 0.05	0.91 ± 0.19	0.02 ± 0.003	0.08 ± 0.01
PC(P-36:3)	0.83 ± 0.05	1.35 ± 0.13	2.36 ± 0.19	1.22 ± 0.05	1.12 ± 0.20	0.13 ± 0.01	0.37 ± 0.05
PC(P-16:0/20:4)	10.18 ± 0.76	136.4 ± 14.69	57.03 ± 4.19	24.92 ± 1.81	22.61 ± 6.16	1.25 ± 0.23	5.51 ± 0.96
PC(P-16:0/20:5)	0.11 ± 0.01	0.48 ± 0.05	0.39 ± 0.03	0.36 ± 0.02	0.27 ± 0.06	0.01 ± 0.00	0.06 ± 0.01
PC(P-17:0/20:4) (a)	0.28 ± 0.02	3.35 ± 0.41	1.01 ± 0.10	0.61 ± 0.05	0.62 ± 0.17	0.04 ± 0.01	0.17 ± 0.03
PC(P-17:0/20:4) (b)	0.18 ± 0.01	1.39 ± 0.13	0.71 ± 0.07	0.35 ± 0.03	0.33 ± 0.09	0.02 ± 0.004	0.09 ± 0.02
PC(P-18:0/20:4)	1.48 ± 0.11	5.65 ± 0.58	3.08 ± 0.31	2.30 ± 0.24	1.95 ± 0.60	0.11 ± 0.02	0.50 ± 0.10
PC(P-38:5) (a)	3.25 ± 0.19	45.44 ± 5.37	16.03 ± 1.04	35.28 ± 2.06	28.09 ± 6.35	0.44 ± 0.06	1.94 ± 0.34
PC(P-38:5) (b)	0.42 ± 0.04	4.24 ± 0.49	1.28 ± 0.12	3.05 ± 0.22	2.55 ± 0.57	0.06 ± 0.01	0.19 ± 0.03
PC(P-16:0/22:6)	0.48 ± 0.02	14.65 ± 1.93	1.71 ± 0.12	44.78 ± 2.35	42.59 ± 9.35	0.05 ± 0.01	0.17 ± 0.02
PC(P-20:0/20:4)	0.08 ± 0.01	0.05 ± 0.01	0.12 ± 0.01	0.01 ± 0.001	0.02 ± 0.003	0.01 ± 0.001	0.02 ± 0.003
PC(P-18:0/22:5)	0.27 ± 0.02	0.72 ± 0.08	0.36 ± 0.02	1.24 ± 0.07	1.05 ± 0.20	0.09 ± 0.005	0.16 ± 0.01
PC(P-18:0/22:6)	0.14 ± 0.01	0.56 ± 0.07	0.10 ± 0.01	2.29 ± 0.12	2.12 ± 0.50	0.01 ± 0.001	0.02 ± 0.003
PC(P-18:1/22:6)	0.20 ± 0.01	1.55 ± 0.18	0.22 ± 0.02	2.18 ± 0.13	2.54 ± 0.62	0.01 ± 0.002	0.05 ± 0.01
Alkyl phosphatidylethanolamine
PE(O-34:1)	0.66 ± 0.04	3.54 ± 0.34	8.63 ± 0.54	0.87 ± 0.07	2.61 ± 0.46	0.06 ± 0.01	0.31 ± 0.05
PE(O-16:0/18:2)	0.31 ± 0.03	1.49 ± 0.17	5.52 ± 0.36	0.22 ± 0.02	0.59 ± 0.13	0.03 ± 0.01	0.09 ± 0.01
PE(O-18:1/18:2)	0.17 ± 0.03	0.99 ± 0.12	2.07 ± 0.11	0.09 ± 0.01	0.30 ± 0.06	0.02 ± 0.004	0.05 ± 0.01
PE(O-16:0/20:3)	0.10 ± 0.02	0.16 ± 0.02	0.36 ± 0.02	0.04 ± 0.01	0.06 ± 0.01	0.01 ± 0.01	0.02 ± 0.003
PE(O-16:0/20:4)	2.92 ± 0.25	10.23 ± 0.98	24.55 ± 1.27	0.71 ± 0.06	2.10 ± 0.36	0.17 ± 0.03	0.84 ± 0.16
PE(O-36:5)	0.06 ± 0.01	0.53 ± 0.06	0.41 ± 0.05	0.07 ± 0.01	0.19 ± 0.05	0.02 ± 0.003	0.07 ± 0.01
PE(O-16:0/22:4)	2.16 ± 0.16	4.97 ± 0.50	2.60 ± 0.15	0.58 ± 0.06	1.80 ± 0.34	0.05 ± 0.01	0.30 ± 0.05
PE(O-18:0/20:4)	1.70 ± 0.10	1.83 ± 0.25	8.52 ± 0.56	0.12 ± 0.01	0.34 ± 0.07	0.11 ± 0.01	0.31 ± 0.02
PE(O-38:5) (a)	3.35 ± 0.22	23.89 ± 2.24	12.16 ± 0.56	4.67 ± 0.27	8.57 ± 1.85	0.17 ± 0.03	0.86 ± 0.19
PE(O-38:5) (b)	0.35 ± 0.03	1.85 ± 0.17	0.74 ± 0.04	0.38 ± 0.05	0.65 ± 0.13	0.04 ± 0.01	0.09 ± 0.01
PE(O-16:0/22:6)	0.78 ± 0.07	13.05 ± 1.39	4.12 ± 0.36	4.98 ± 0.31	8.91 ± 1.86	0.05 ± 0.01	0.16 ± 0.02
PE(O-18:0/22:5) (a)	0.37 ± 0.03	2.14 ± 0.24	0.32 ± 0.04	1.12 ± 0.09	1.55 ± 0.30	0.02 ± 0.01	0.08 ± 0.01
PE(O-18:0/22:6)	0.81 ± 0.06	4.35 ± 0.47	1.59 ± 0.12	2.12 ± 0.17	3.30 ± 0.65	0.04 ± 0.005	0.24 ± 0.03
PE(O-18:1/22:6)	0.47 ± 0.09	3.76 ± 0.50	0.67 ± 0.03	1.02 ± 0.04	1.86 ± 0.38	0.01 ± 0.002	0.05 ± 0.01
Alkenyl phosphatidylethanolamine
PE(P-15:0/20:4) (a)	0.21 ± 0.07	0.19 ± 0.02	0.38 ± 0.03	0.10 ± 0.01	0.11 ± 0.02	0.07 ± 0.01	0.10 ± 0.02
PE(P-15:0/20:4) (b)	0.54 ± 0.06	2.23 ± 0.28	4.33 ± 0.28	0.12 ± 0.01	0.29 ± 0.06	0.10 ± 0.02	0.46 ± 0.06
PE(P-15:0/22:6) (a)	0.08 ± 0.03	0.33 ± 0.22	0.09 ± 0.05	0.47 ± 0.24	0.14 ± 0.04	0.04 ± 0.01	0.06 ± 0.02
PE(P-15:0/22:6) (b)	0.14 ± 0.03	2.37 ± 0.29	0.40 ± 0.07	1.51 ± 0.14	1.68 ± 0.33	0.05 ± 0.01	0.11 ± 0.02
PE(P-16:0/18:1)	6.94 ± 0.35	17.32 ± 1.62	73.27 ± 3.93	6.37 ± 0.42	34.42 ± 6.13	2.26 ± 0.31	12.52 ± 3.14
PE(P-16:0/18:2)	6.07 ± 0.22	96.23 ± 9.92	61.04 ± 4.45	13.06 ± 0.76	25.05 ± 4.06	2.37 ± 0.36	6.18 ± 1.13
PE(P-16:0/18:3)	0.17 ± 0.03	0.60 ± 0.06	1.80 ± 0.18	0.25 ± 0.05	0.25 ± 0.05	0.11 ± 0.02	0.14 ± 0.02
PE(P-16:0/20:3) (a)	1.47 ± 0.10	2.49 ± 0.27	3.92 ± 0.25	0.34 ± 0.05	0.56 ± 0.08	0.13 ± 0.02	0.36 ± 0.10
PE(P-16:0/20:3) (b)	0.91 ± 0.08	1.08 ± 0.10	2.27 ± 0.27	0.30 ± 0.05	0.44 ± 0.08	0.31 ± 0.10	0.52 ± 0.06
PE(P-16:0/20:4)	117.6 ± 8.89	958.0 ± 92.18	768.7 ± 49.28	29.06 ± 0.93	61.19 ± 11.19	17.00 ± 2.97	77.62 ± 13.97
PE(P-16:0/20:5)	0.91 ± 0.05	3.34 ± 0.39	3.42 ± 0.29	0.50 ± 0.04	0.57 ± 0.12	0.10 ± 0.02	0.55 ± 0.11
PE(P-16:0/22:4)	58.28 ± 4.13	161.7 ± 16.13	80.25 ± 4.30	24.90 ± 1.66	38.23 ± 5.94	2.61 ± 0.42	16.70 ± 2.43
PE(P-16:0/22:5) (n3)	33.43 ± 1.71	539.4 ± 56.78	98.24 ± 5.22	136.7 ± 9.67	144.2 ± 26.99	2.41 ± 0.36	15.69 ± 3.58
PE(P-16:0/22:5) (n6)	6.46 ± 0.60	108.0 ± 13.55	12.88 ± 1.15	28.19 ± 2.61	25.99 ± 5.11	0.62 ± 0.05	2.23 ± 0.22
PE(P-16:0/22:6)	8.93 ± 0.65	542.2 ± 73.94	41.23 ± 2.60	365.0 ± 22.31	387.0 ± 73.17	1.35 ± 0.22	5.27 ± 0.78
PE(P-17:0/20:4) (a)	3.64 ± 0.31	15.92 ± 1.58	13.33 ± 0.71	1.05 ± 0.08	1.96 ± 0.38	0.51 ± 0.09	2.87 ± 0.65
PE(P-17:0/20:4) (b)	4.27 ± 0.29	30.03 ± 3.27	25.25 ± 2.28	1.06 ± 0.09	2.18 ± 0.44	0.45 ± 0.11	1.57 ± 0.30
PE(P-17:0/22:6) (a)	0.84 ± 0.05	18.49 ± 2.63	1.65 ± 0.16	19.21 ± 1.04	20.80 ± 4.44	0.15 ± 0.03	0.46 ± 0.09
PE(P-17:0/22:6) (b)	0.48 ± 0.07	23.24 ± 3.47	1.35 ± 0.09	16.80 ± 0.67	16.93 ± 2.96	0.15 ± 0.04	0.20 ± 0.02
PE(P-18:0/18:1)	2.79 ± 0.14	4.79 ± 0.39	17.13 ± 1.11	4.89 ± 0.39	43.25 ± 9.67	0.60 ± 0.05	8.85 ± 3.09
PE(P-18:0/18:2)	2.93 ± 0.13	30.27 ± 2.95	20.03 ± 1.38	9.97 ± 0.70	16.34 ± 2.77	0.54 ± 0.07	1.68 ± 0.29
PE(P-18:0/18:3)	1.36 ± 0.08	20.76 ± 2.32	10.00 ± 0.54	3.40 ± 0.31	6.60 ± 0.98	1.07 ± 0.08	2.25 ± 0.30
PE(P-18:0/20:3) (a)	1.41 ± 0.11	2.00 ± 0.16	3.00 ± 0.18	0.49 ± 0.07	0.96 ± 0.16	0.13 ± 0.02	0.41 ± 0.05
PE(P-18:0/20:3) (b)	0.40 ± 0.03	0.52 ± 0.05	0.90 ± 0.07	0.16 ± 0.02	0.22 ± 0.05	0.07 ± 0.02	0.20 ± 0.02
PE(P-18:0/20:4)	83.13 ± 5.81	499.2 ± 43.51	499.8 ± 39.93	28.37 ± 1.45	50.97 ± 9.54	6.21 ± 1.09	29.60 ± 5.55
PE(P-18:0/20:5)	0.57 ± 0.06	1.50 ± 0.17	1.39 ± 0.12	0.52 ± 0.07	0.63 ± 0.16	0.07 ± 0.01	0.18 ± 0.04
PE(P-18:0/22:4)	13.98 ± 0.90	26.32 ± 2.50	15.84 ± 1.20	8.09 ± 0.68	11.28 ± 1.93	0.57 ± 0.08	2.64 ± 0.42
PE(P-18:0/22:5) (n3)	3.97 ± 0.15	43.19 ± 5.19	3.58 ± 0.28	49.91 ± 3.62	43.14 ± 8.21	0.27 ± 0.04	1.66 ± 0.39
PE(P-18:0/22:5) (n6)	2.12 ± 0.18	21.20 ± 2.57	3.13 ± 0.28	12.69 ± 1.37	10.95 ± 2.15	0.21 ± 0.04	0.53 ± 0.05
PE(P-18:0/22:6)	5.29 ± 0.32	177.5 ± 22.44	13.88 ± 0.98	191.6 ± 9.49	193.8 ± 37.38	0.35 ± 0.04	1.72 ± 0.24
PE(P-18:1/18:1) (a)	2.23 ± 0.13	6.33 ± 0.62	21.73 ± 1.09	3.18 ± 0.34	53.80 ± 11.64	0.74 ± 0.14	10.49 ± 3.43
PE(P-18:1/18:1) (b)	0.15 ± 0.01	0.80 ± 0.09	3.25 ± 0.23	0.28 ± 0.03	2.55 ± 0.52	0.08 ± 0.02	0.55 ± 0.16
PE(P-18:1/18:2) (a)	1.83 ± 0.14	46.06 ± 5.61	16.85 ± 0.95	4.97 ± 0.31	9.77 ± 1.48	0.50 ± 0.07	2.20 ± 0.47
PE(P-18:1/18:2) (b)	0.12 ± 0.02	2.39 ± 0.36	2.37 ± 0.32	0.30 ± 0.04	0.58 ± 0.10	0.05 ± 0.01	0.13 ± 0.03
PE(P-18:1/18:3)	0.28 ± 0.03	3.98 ± 0.38	3.52 ± 0.27	0.67 ± 0.06	1.34 ± 0.23	0.19 ± 0.02	0.48 ± 0.03
PE(P-18:1/20:3) (a)	0.66 ± 0.09	1.14 ± 0.11	1.76 ± 0.08	0.20 ± 0.02	0.36 ± 0.06	0.06 ± 0.02	0.22 ± 0.05
PE(P-18:1/20:3) (b)	0.88 ± 0.06	2.40 ± 0.26	1.58 ± 0.12	0.29 ± 0.02	0.55 ± 0.12	0.06 ± 0.01	0.37 ± 0.04
PE(P-18:1/20:4) (a)	66.03 ± 4.11	806.7 ± 67.77	381.2 ± 18.44	11.46 ± 0.26	26.12 ± 4.27	5.04 ± 0.90	32.78 ± 6.66
PE(P-18:1/20:4) (b)	1.00 ± 0.09	16.25 ± 1.74	12.92 ± 1.20	0.40 ± 0.04	0.79 ± 0.13	0.16 ± 0.03	0.97 ± 0.16
PE(P-18:1/20:5) (a)	0.43 ± 0.08	1.02 ± 0.11	1.22 ± 0.09	0.08 ± 0.02	0.11 ± 0.02	0.03 ± 0.01	0.11 ± 0.02
PE(P-18:1/20:5) (b)	0.04 ± 0.01	0.11 ± 0.02	0.17 ± 0.02	0.03 ± 0.01	0.05 ± 0.01	0.01 ± 0.003	0.05 ± 0.01
PE(P-18:1/22:4)	20.07 ± 1.16	51.83 ± 5.47	23.67 ± 0.93	23.52 ± 1.07	25.83 ± 3.49	5.23 ± 0.19	10.55 ± 0.73
PE(P-18:1/22:5) (a)	4.46 ± 0.22	79.08 ± 9.88	4.96 ± 0.29	20.95 ± 1.06	27.05 ± 4.69	0.35 ± 0.05	2.46 ± 0.46
PE(P-18:1/22:5) (b)	0.93 ± 0.10	14.41 ± 1.80	1.02 ± 0.07	3.37 ± 0.32	3.59 ± 0.69	0.09 ± 0.02	0.32 ± 0.03
PE(P-18:1/22:6) (a)	2.80 ± 0.17	187.8 ± 23.08	7.18 ± 0.46	42.13 ± 2.42	61.47 ± 10.13	0.24 ± 0.05	1.58 ± 0.26
PE(P-18:1/22:6) (b)	0.13 ± 0.02	7.97 ± 1.22	0.39 ± 0.04	2.77 ± 0.20	3.63 ± 0.57	0.03 ± 0.01	0.09 ± 0.01
PE(P-19:0/20:4) (a)	3.08 ± 0.27	14.67 ± 1.38	9.91 ± 0.82	1.80 ± 0.22	3.54 ± 0.85	0.36 ± 0.06	2.54 ± 0.49
PE(P-19:0/20:4) (b)	0.28 ± 0.03	1.97 ± 0.16	1.87 ± 0.15	0.14 ± 0.02	0.28 ± 0.08	0.06 ± 0.01	0.27 ± 0.05
PE(P-20:0/18:1)	0.48 ± 0.04	0.50 ± 0.06	0.99 ± 0.09	0.42 ± 0.05	1.22 ± 0.22	0.38 ± 0.05	0.59 ± 0.05
PE(P-20:0/18:2)	0.22 ± 0.02	0.75 ± 0.09	0.64 ± 0.08	0.16 ± 0.02	0.15 ± 0.03	0.06 ± 0.01	0.21 ± 0.05
PE(P-20:0/20:4)	1.60 ± 0.12	6.83 ± 0.69	9.54 ± 1.43	0.35 ± 0.01	0.78 ± 0.15	0.18 ± 0.04	1.04 ± 0.19
PE(P-20:0/22:6)	0.34 ± 0.04	1.67 ± 0.22	0.23 ± 0.02	0.29 ± 0.02	0.39 ± 0.07	0.03 ± 0.01	0.11 ± 0.01
PE(P-20:1/20:4)	0.71 ± 0.08	4.39 ± 0.47	3.20 ± 0.24	0.21 ± 0.03	0.56 ± 0.13	0.12 ± 0.03	0.71 ± 0.10
PE(P-20:1/22:6) (a)	0.09 ± 0.02	1.39 ± 0.22	0.08 ± 0.01	0.45 ± 0.05	0.74 ± 0.09	0.03 ± 0.01	0.06 ± 0.01
PE(P-20:1/22:6) (b)	0.04 ± 0.01	0.07 ± 0.01	0.04 ± 0.01	0.03 ± 0.01	0.04 ± 0.01	0.02 ± 0.003	0.03 ± 0.005

## Sheet: GP statistics
Multiple comparison post hoc Tuckeys
		p value
		Lysophosphatidylcholine
		LPC(14:0) [sn2]	LPC(14:0) [sn1]	LPC(15:0) [sn2]	LPC(15:0) [sn1]	LPC(16:0) [sn2]	LPC(16:0) [sn1]	LPC(16:1) [sn2]	LPC(16:1) [sn1]	LPC(15-MHDA) [sn2]	LPC(15-MHDA) [sn1] / LPC(17:0) [sn2]	LPC(15-MHDA) [sn1] [104_sn1]	LPC(17:0) [sn1]	LPC(17:1 ) [sn2] (a)	LPC(17:1) [sn1] (a) / LPC(17:1) [sn2] (b)	LPC(17:1) (a) [sn1] [104_sn1]	LPC(17:1) [sn1] (b)	LPC(18:0) [sn2]	LPC(18:0) [sn1]	LPC(18:1) [sn2]	LPC(18:1) [sn1]	LPC(18:2) [sn2]	LPC(18:2) [sn1]	LPC(18:3) [sn2] (a)	LPC(18:3) [sn1] (a)/LPC(18:3) [sn2] (b)	LPC(18:3) (a) [sn1] [104_sn1]	LPC(18:3) [sn1] (b)	LPC(19:0) [sn2] (a)	LPC(19:0) [sn1] (a) / LPC(19:0) [sn2] (b)	LPC(19:0) (a) [sn1] [104_sn1]	LPC(19:0) [sn1] (b)	LPC(19:1) (a)	LPC(19:1) (b)	LPC(19:1) (c)	LPC(20:0) [sn2]	LPC(20:0) [sn1]	LPC(20:1) [sn2]	LPC(20:1) [sn1]	LPC(20:2) [sn2]	LPC(20:2) [sn1]	LPC(20:3) [sn2]	LPC(20:3) [sn1]	LPC(20:4) [sn2]	LPC(20:4) [sn1]	LPC(20:5) [sn2]	LPC(20:5) [sn1]	LPC(22:0) [sn2]	LPC(22:0) [sn1]	LPC(22:1) [sn2]
Liver	Heart	0.687526	2.0503e-07	0.183869	2.18485e-06	0.999297	6.9889e-05	1.15878e-07	2.28932e-07	0.0941388	1.99165e-05	3.58768e-09	4.0332e-05	0.000118256	0.00446518	0.00553414	0.148321	0.986115	0.995543	0.998356	9.9194e-06	6.26203e-05	0.149553	1.12282e-06	1.34785e-07	0.000330742	2.92299e-07	0.107575	6.52468e-07	1.33939e-06	0.000372324	0.999488	2.32909e-09	0.971758	0.0985452	0.018393	0.00764778	2.19304e-08	0.868492	7.47513e-13	5.29444e-05	3.52638e-05	0.0137087	0.0128402	2.01995e-05	5.447e-07	0.826924	0.375781	0.677486
	Kidney	0.0154932	2.38146e-08	0.277769	0.0448959	0.100961	0.986359	1.93157e-07	1.31178e-07	0.383782	0.0372215	0.000256018	0.0035326	0.000132633	0.000909755	8.07418e-05	0.999663	0.18272	0.996756	0.0052969	2.20787e-05	8.04704e-07	5.41662e-06	1.17768e-07	1.46607e-07	9.95776e-05	4.61207e-07	0.743582	0.00229474	0.00137792	0.0516906	0.00111055	9.81652e-09	0.99998	0.00972475	4.56843e-05	0.000222058	0.000108667	5.05885e-05	4.52086e-11	4.21531e-06	6.48418e-06	1.0618e-05	2.3426e-05	1.07079e-07	8.08894e-09	9.79916e-08	1.55898e-10	0.0268144
	Gluteus	0.00226539	1.07312e-11	3.13175e-06	1.19473e-09	0.000256471	7.84939e-09	6.12015e-09	7.67401e-11	3.76204e-06	1.27788e-10	1.84908e-12	1.14816e-11	1.39377e-06	5.53408e-06	2.68805e-07	0.361101	1.09134e-06	8.52093e-09	4.84373e-05	1.6139e-11	2.89745e-07	7.6301e-08	1.7395e-07	8.49317e-08	2.4683e-07	4.69619e-08	6.68534e-08	1.95433e-12	1.89426e-12	1.58527e-10	9.92707e-07	2.09243e-11	0.99904	7.36865e-09	1.4745e-09	6.20848e-09	3.21037e-11	4.80173e-07	6.96221e-13	3.23625e-07	5.19381e-08	2.57631e-06	3.51616e-06	7.91486e-08	1.0706e-08	3.77375e-07	1.54605e-07	0.000332303
	Soleus	0.0288929	3.43161e-10	4.03409e-05	1.38311e-07	0.0280209	4.95451e-05	5.85798e-08	1.42623e-08	4.30027e-05	3.33299e-08	3.78436e-10	4.16233e-09	1.9955e-05	0.011676	0.00389404	0.787555	9.99678e-05	4.26365e-07	0.000201144	4.97182e-09	1.54963e-06	2.0687e-06	5.97581e-07	2.83516e-07	1.55453e-06	1.86974e-07	1.71196e-05	7.8042e-11	8.56496e-11	7.63704e-09	8.26196e-06	1.71438e-09	0.0468926	1.58274e-06	5.80236e-07	1.17578e-07	1.11344e-09	2.61177e-06	6.9722e-13	1.29741e-06	3.63897e-07	7.85884e-06	1.17024e-05	3.43928e-07	1.55403e-08	0.00157435	0.002331	0.0155296
	VAT	9.97512e-08	9.96203e-13	1.50833e-08	8.03888e-11	1.40685e-05	1.04194e-10	1.01146e-09	3.95461e-12	1.66392e-07	2.75957e-11	7.82374e-13	3.01414e-12	1.09646e-07	1.80419e-08	1.94728e-09	0.00858187	2.15496e-06	4.66944e-09	1.9014e-05	1.69342e-12	1.22239e-07	1.30779e-08	2.39605e-08	3.00393e-08	7.1948e-09	7.47902e-09	9.39009e-08	1.49347e-12	1.70142e-12	8.11969e-11	7.1138e-09	2.64544e-12	0.0733489	2.67547e-09	7.18016e-10	2.37599e-09	7.26941e-12	9.5313e-08	6.9611e-13	9.47817e-08	6.30879e-09	9.64149e-07	1.47237e-06	5.53313e-09	2.29707e-10	3.32823e-08	1.67318e-08	4.94941e-05
	SAT	0.00178818	8.24793e-10	0.000149943	6.56646e-07	0.0354384	5.94894e-07	2.79861e-07	1.2959e-08	0.0001262	6.95892e-06	8.48073e-09	2.73001e-08	9.41117e-06	1.7705e-05	1.73095e-06	0.236389	0.0262581	8.05073e-06	0.000361489	5.29666e-09	2.42264e-06	7.04446e-06	4.44433e-07	2.86742e-07	5.25934e-06	3.42483e-07	0.00700792	1.51318e-08	2.24518e-08	1.33553e-06	2.22689e-05	7.84583e-10	0.885228	0.000357568	0.000267346	4.12621e-07	1.76341e-09	2.67209e-06	6.99107e-13	1.09892e-06	5.47242e-07	6.92857e-06	1.75606e-05	1.12294e-07	2.46955e-08	0.00448572	0.00762218	0.286704
Heart	Liver	0.687526	2.0503e-07	0.183869	2.18485e-06	0.999297	6.9889e-05	1.15878e-07	2.28932e-07	0.0941388	1.99165e-05	3.58768e-09	4.0332e-05	0.000118256	0.00446518	0.00553414	0.148321	0.986115	0.995543	0.998356	9.9194e-06	6.26203e-05	0.149553	1.12282e-06	1.34785e-07	0.000330742	2.92299e-07	0.107575	6.52468e-07	1.33939e-06	0.000372324	0.999488	2.32909e-09	0.971758	0.0985452	0.018393	0.00764778	2.19304e-08	0.868492	7.47513e-13	5.29444e-05	3.52638e-05	0.0137087	0.0128402	2.01995e-05	5.447e-07	0.826924	0.375781	0.677486
	Kidney	0.402196	0.928433	1	0.103894	0.237614	0.00247245	0.999915	0.996023	0.997636	0.376934	0.100271	0.940002	0.999939	0.986094	0.687384	0.404056	0.0348673	1	0.0210296	0.999999	0.663321	0.0126438	0.929982	0.999422	0.993208	0.999917	0.00322705	0.403426	0.632843	0.803971	0.000312069	1	0.930801	2.12678e-06	8.06875e-10	0.804619	0.416092	0.0021986	0.779138	0.925567	0.977047	0.185247	0.295982	0.485998	0.633687	1.44386e-09	1.03828e-12	0.000302065
	Gluteus	0.120313	0.0184493	0.00606732	0.139684	6.41452e-05	0.0572519	0.831427	0.0849358	0.0163661	0.00498175	0.0552573	0.000241244	0.651619	0.256075	0.0306146	0.9999	1.28494e-05	6.14569e-08	0.000243324	0.00120418	0.4712	0.000277825	0.958339	0.996612	0.20125	0.954861	0.000390814	0.00100716	0.000512294	0.000474587	2.55216e-07	0.426994	0.842929	5.15225e-05	8.39846e-05	0.000882142	0.186752	2.57285e-05	0.0114327	0.521735	0.277609	0.0755261	0.0978624	0.430789	0.686479	2.69673e-05	0.000114543	0.0289675
	Soleus	0.505293	0.134439	0.0365374	0.756681	0.00930675	0.994068	0.960248	0.70972	0.0765148	0.190911	0.713924	0.0298856	0.932239	1	0.998235	0.969068	0.000941341	2.87923e-06	0.000903705	0.0849276	0.647206	0.00410871	0.974958	0.99817	0.364728	0.976642	0.0342598	0.0212479	0.0137523	0.00943818	2.26299e-06	0.957366	0.00531672	0.00543982	0.013156	0.00771754	0.617354	0.00011348	0.172384	0.642726	0.473153	0.113779	0.152575	0.55742	0.581727	0.046953	0.25885	0.373254
	VAT	1.89823e-05	0.00134234	5.5561e-05	0.0331803	3.19679e-06	0.00249135	0.664314	0.0122484	0.00148581	0.0020904	0.012443	8.88595e-05	0.306092	0.00596463	0.000624465	0.884058	2.75644e-05	3.59819e-08	0.000103525	0.000136662	0.428531	6.72015e-05	0.83549	0.994301	0.0266418	0.852535	0.000730518	0.00130405	0.000870403	0.00041288	1.79753e-09	0.197535	0.393674	2.57834e-05	6.06294e-05	0.000535881	0.116156	5.98555e-06	0.00298738	0.41291	0.118489	0.050968	0.0725474	0.153119	0.174725	2.80687e-06	1.62786e-05	0.00683033
	SAT	0.0877378	0.228657	0.094715	0.9469	0.0120238	0.448763	0.998764	0.692258	0.155646	0.969307	0.996221	0.114703	0.849453	0.347162	0.0792788	1	0.137193	5.30475e-05	0.00158803	0.0886826	0.728282	0.0116539	0.960166	0.998233	0.586476	0.992989	0.824678	0.545957	0.50007	0.322587	6.14165e-06	0.886645	0.999565	0.275236	0.575782	0.021534	0.70508	0.000116018	0.296355	0.611472	0.549574	0.104869	0.193906	0.355965	0.669814	0.105704	0.480182	0.981737
Kidney	Liver	0.0154932	2.38146e-08	0.277769	0.0448959	0.100961	0.986359	1.93157e-07	1.31178e-07	0.383782	0.0372215	0.000256018	0.0035326	0.000132633	0.000909755	8.07418e-05	0.999663	0.18272	0.996756	0.0052969	2.20787e-05	8.04704e-07	5.41662e-06	1.17768e-07	1.46607e-07	9.95776e-05	4.61207e-07	0.743582	0.00229474	0.00137792	0.0516906	0.00111055	9.81652e-09	0.99998	0.00972475	4.56843e-05	0.000222058	0.000108667	5.05885e-05	4.52086e-11	4.21531e-06	6.48418e-06	1.0618e-05	2.3426e-05	1.07079e-07	8.08894e-09	9.79916e-08	1.55898e-10	0.0268144
	Heart	0.402196	0.928433	1	0.103894	0.237614	0.00247245	0.999915	0.996023	0.997636	0.376934	0.100271	0.940002	0.999939	0.986094	0.687384	0.404056	0.0348673	1	0.0210296	0.999999	0.663321	0.0126438	0.929982	0.999422	0.993208	0.999917	0.00322705	0.403426	0.632843	0.803971	0.000312069	1	0.930801	2.12678e-06	8.06875e-10	0.804619	0.416092	0.0021986	0.779138	0.925567	0.977047	0.185247	0.295982	0.485998	0.633687	1.44386e-09	1.03828e-12	0.000302065
	Gluteus	0.99569	0.292423	0.00968471	0.000127745	9.43546e-08	4.32269e-07	0.959026	0.359128	0.00652366	1.86548e-05	3.37499e-05	2.32797e-05	0.858944	0.767532	0.689004	0.669665	1.34861e-09	2.60843e-07	0.801366	0.00389916	0.999953	0.897448	1	0.999999	0.63646	0.995261	2.37972e-09	4.04413e-06	6.53113e-06	1.52035e-05	0.432616	0.562768	0.99999	1.15374e-12	6.9722e-13	0.0721918	0.00188878	0.849765	0.000349484	0.991247	0.83009	0.999678	0.998266	1	1	6.96665e-13	6.9611e-13	2.1465e-08
	Soleus	1	0.726623	0.0485058	0.00531167	1.95546e-05	0.00120352	0.99564	0.967685	0.0321347	0.00196907	0.00415313	0.00337654	0.988386	0.99573	0.963711	0.954244	1.17526e-07	8.90467e-06	0.906661	0.155444	1	0.998435	0.999999	1	0.80698	0.998201	4.7094e-07	0.000132327	0.000236713	0.000366025	0.685063	0.981073	0.115057	6.85758e-11	9.27924e-13	0.25513	0.0197829	0.937656	0.00974869	0.997041	0.938926	0.999891	0.999478	1	0.999999	2.22333e-12	7.07323e-13	1.81324e-06
	VAT	0.0265806	0.0559853	0.00013425	1.45664e-05	4.75088e-09	7.94024e-09	0.88046	0.0978076	0.000618062	6.3136e-06	4.32771e-06	8.49287e-06	0.55807	0.0818865	0.103163	0.0447769	2.11266e-09	1.73743e-07	0.7344	0.000583266	0.999946	0.768085	0.999995	0.999995	0.195181	0.969333	3.06839e-09	4.50916e-06	9.91488e-06	1.21975e-05	0.0374739	0.311586	0.0638115	8.45879e-13	6.96443e-13	0.0587111	0.000817622	0.713339	7.69893e-05	0.979967	0.611419	0.999218	0.997333	0.997233	0.989394	6.96332e-13	6.9611e-13	2.62681e-09
	SAT	0.978453	0.860034	0.116071	0.0181162	2.61112e-05	2.1224e-05	0.999996	0.962806	0.068786	0.108735	0.0479311	0.0155981	0.959699	0.836542	0.84961	0.501622	4.26811e-05	0.000137203	0.954827	0.16123	1	0.999997	1	1	0.940373	0.999796	0.000193024	0.0140993	0.0284762	0.0267394	0.839855	0.939178	0.814007	1.04925e-08	5.05397e-11	0.444122	0.0280913	0.939353	0.0210319	0.9955	0.964339	0.999801	0.999913	0.999951	1	4.90374e-12	7.29972e-13	0.000106007
Gluteus	Liver	0.00226539	1.07312e-11	3.13175e-06	1.19473e-09	0.000256471	7.84939e-09	6.12015e-09	7.67401e-11	3.76204e-06	1.27788e-10	1.84908e-12	1.14816e-11	1.39377e-06	5.53408e-06	2.68805e-07	0.361101	1.09134e-06	8.52093e-09	4.84373e-05	1.6139e-11	2.89745e-07	7.6301e-08	1.7395e-07	8.49317e-08	2.4683e-07	4.69619e-08	6.68534e-08	1.95433e-12	1.89426e-12	1.58527e-10	9.92707e-07	2.09243e-11	0.99904	7.36865e-09	1.4745e-09	6.20848e-09	3.21037e-11	4.80173e-07	6.96221e-13	3.23625e-07	5.19381e-08	2.57631e-06	3.51616e-06	7.91486e-08	1.0706e-08	3.77375e-07	1.54605e-07	0.000332303
	Heart	0.120313	0.0184493	0.00606732	0.139684	6.41452e-05	0.0572519	0.831427	0.0849358	0.0163661	0.00498175	0.0552573	0.000241244	0.651619	0.256075	0.0306146	0.9999	1.28494e-05	6.14569e-08	0.000243324	0.00120418	0.4712	0.000277825	0.958339	0.996612	0.20125	0.954861	0.000390814	0.00100716	0.000512294	0.000474587	2.55216e-07	0.426994	0.842929	5.15225e-05	8.39846e-05	0.000882142	0.186752	2.57285e-05	0.0114327	0.521735	0.277609	0.0755261	0.0978624	0.430789	0.686479	2.69673e-05	0.000114543	0.0289675
	Kidney	0.99569	0.292423	0.00968471	0.000127745	9.43546e-08	4.32269e-07	0.959026	0.359128	0.00652366	1.86548e-05	3.37499e-05	2.32797e-05	0.858944	0.767532	0.689004	0.669665	1.34861e-09	2.60843e-07	0.801366	0.00389916	0.999953	0.897448	1	0.999999	0.63646	0.995261	2.37972e-09	4.04413e-06	6.53113e-06	1.52035e-05	0.432616	0.562768	0.99999	1.15374e-12	6.9722e-13	0.0721918	0.00188878	0.849765	0.000349484	0.991247	0.83009	0.999678	0.998266	1	1	6.96665e-13	6.9611e-13	2.1465e-08
	Soleus	0.993496	0.995437	0.999214	0.954037	0.854454	0.359872	0.999931	0.919108	0.999471	0.885662	0.852902	0.835669	0.999038	0.415279	0.195465	0.99735	0.951622	0.987052	0.999996	0.859938	0.999997	0.995955	1	1	0.999988	1	0.873718	0.983826	0.978994	0.989457	0.999905	0.971784	0.177931	0.901607	0.834455	0.998832	0.994877	0.999995	0.970416	1	0.999984	1	1	1	0.999989	0.372808	0.200799	0.950089
	VAT	0.124436	0.990683	0.866238	0.99895	0.994549	0.960069	0.999986	0.99614	0.994772	0.999999	0.999477	1	0.999031	0.812966	0.914142	0.768667	0.999565	1	1	0.998955	1	0.999984	0.999929	1	0.989149	0.999975	0.999837	0.999985	0.999904	1	0.911518	0.999802	0.0365556	1	1	1	1	0.999992	0.999927	1	0.999884	1	1	0.998893	0.981756	0.999434	0.999774	0.99975
	SAT	0.999979	0.973166	0.979825	0.787304	0.813141	0.973658	0.989303	0.927428	0.989447	0.121397	0.325586	0.5173	0.999968	1	0.999986	0.999893	0.112336	0.692688	0.999819	0.851905	0.999928	0.960378	1	1	0.997538	0.99998	0.0573895	0.257608	0.204443	0.325994	0.996582	0.993711	0.694776	0.120288	0.0533301	0.978898	0.986202	0.999994	0.89789	1	0.999839	1	0.999995	0.999993	1	0.213036	0.0908696	0.308566
Soleus	Liver	0.0288929	3.43161e-10	4.03409e-05	1.38311e-07	0.0280209	4.95451e-05	5.85798e-08	1.42623e-08	4.30027e-05	3.33299e-08	3.78436e-10	4.16233e-09	1.9955e-05	0.011676	0.00389404	0.787555	9.99678e-05	4.26365e-07	0.000201144	4.97182e-09	1.54963e-06	2.0687e-06	5.97581e-07	2.83516e-07	1.55453e-06	1.86974e-07	1.71196e-05	7.8042e-11	8.56496e-11	7.63704e-09	8.26196e-06	1.71438e-09	0.0468926	1.58274e-06	5.80236e-07	1.17578e-07	1.11344e-09	2.61177e-06	6.9722e-13	1.29741e-06	3.63897e-07	7.85884e-06	1.17024e-05	3.43928e-07	1.55403e-08	0.00157435	0.002331	0.0155296
	Heart	0.505293	0.134439	0.0365374	0.756681	0.00930675	0.994068	0.960248	0.70972	0.0765148	0.190911	0.713924	0.0298856	0.932239	1	0.998235	0.969068	0.000941341	2.87923e-06	0.000903705	0.0849276	0.647206	0.00410871	0.974958	0.99817	0.364728	0.976642	0.0342598	0.0212479	0.0137523	0.00943818	2.26299e-06	0.957366	0.00531672	0.00543982	0.013156	0.00771754	0.617354	0.00011348	0.172384	0.642726	0.473153	0.113779	0.152575	0.55742	0.581727	0.046953	0.25885	0.373254
	Kidney	1	0.726623	0.0485058	0.00531167	1.95546e-05	0.00120352	0.99564	0.967685	0.0321347	0.00196907	0.00415313	0.00337654	0.988386	0.99573	0.963711	0.954244	1.17526e-07	8.90467e-06	0.906661	0.155444	1	0.998435	0.999999	1	0.80698	0.998201	4.7094e-07	0.000132327	0.000236713	0.000366025	0.685063	0.981073	0.115057	6.85758e-11	9.27924e-13	0.25513	0.0197829	0.937656	0.00974869	0.997041	0.938926	0.999891	0.999478	1	0.999999	2.22333e-12	7.07323e-13	1.81324e-06
	Gluteus	0.993496	0.995437	0.999214	0.954037	0.854454	0.359872	0.999931	0.919108	0.999471	0.885662	0.852902	0.835669	0.999038	0.415279	0.195465	0.99735	0.951622	0.987052	0.999996	0.859938	0.999997	0.995955	1	1	0.999988	1	0.873718	0.983826	0.978994	0.989457	0.999905	0.971784	0.177931	0.901607	0.834455	0.998832	0.994877	0.999995	0.970416	1	0.999984	1	1	1	0.999989	0.372808	0.200799	0.950089
	VAT	0.0313332	0.830315	0.631951	0.754012	0.46018	0.0480525	0.998222	0.595416	0.936189	0.810447	0.594322	0.756478	0.962348	0.0223393	0.0119154	0.43945	0.99536	0.992781	0.999971	0.570656	0.999996	0.976453	0.999854	1	0.963832	0.999899	0.962978	0.996485	0.997588	0.994983	0.78683	0.863215	1.91319e-05	0.885805	0.855838	0.998749	0.985133	0.999652	0.882113	0.999994	0.997631	1	1	0.997144	0.997701	0.158338	0.0810181	0.800562
	SAT	0.972834	0.99998	0.999802	0.999545	1	0.893312	0.999528	1	0.999938	0.780143	0.976742	0.998549	0.999993	0.505809	0.339091	0.976161	0.635491	0.984948	0.999998	1	1	0.999886	1	1	0.99989	0.999998	0.605421	0.763774	0.716824	0.803241	0.999966	0.99999	0.00475797	0.754926	0.640893	0.999869	1	1	0.999966	1	1	1	1	0.999933	1	0.999911	0.999792	0.903553
VAT	Liver	9.97512e-08	9.96203e-13	1.50833e-08	8.03888e-11	1.40685e-05	1.04194e-10	1.01146e-09	3.95461e-12	1.66392e-07	2.75957e-11	7.82374e-13	3.01414e-12	1.09646e-07	1.80419e-08	1.94728e-09	0.00858187	2.15496e-06	4.66944e-09	1.9014e-05	1.69342e-12	1.22239e-07	1.30779e-08	2.39605e-08	3.00393e-08	7.1948e-09	7.47902e-09	9.39009e-08	1.49347e-12	1.70142e-12	8.11969e-11	7.1138e-09	2.64544e-12	0.0733489	2.67547e-09	7.18016e-10	2.37599e-09	7.26941e-12	9.5313e-08	6.9611e-13	9.47817e-08	6.30879e-09	9.64149e-07	1.47237e-06	5.53313e-09	2.29707e-10	3.32823e-08	1.67318e-08	4.94941e-05
	Heart	1.89823e-05	0.00134234	5.5561e-05	0.0331803	3.19679e-06	0.00249135	0.664314	0.0122484	0.00148581	0.0020904	0.012443	8.88595e-05	0.306092	0.00596463	0.000624465	0.884058	2.75644e-05	3.59819e-08	0.000103525	0.000136662	0.428531	6.72015e-05	0.83549	0.994301	0.0266418	0.852535	0.000730518	0.00130405	0.000870403	0.00041288	1.79753e-09	0.197535	0.393674	2.57834e-05	6.06294e-05	0.000535881	0.116156	5.98555e-06	0.00298738	0.41291	0.118489	0.050968	0.0725474	0.153119	0.174725	2.80687e-06	1.62786e-05	0.00683033
	Kidney	0.0265806	0.0559853	0.00013425	1.45664e-05	4.75088e-09	7.94024e-09	0.88046	0.0978076	0.000618062	6.3136e-06	4.32771e-06	8.49287e-06	0.55807	0.0818865	0.103163	0.0447769	2.11266e-09	1.73743e-07	0.7344	0.000583266	0.999946	0.768085	0.999995	0.999995	0.195181	0.969333	3.06839e-09	4.50916e-06	9.91488e-06	1.21975e-05	0.0374739	0.311586	0.0638115	8.45879e-13	6.96443e-13	0.0587111	0.000817622	0.713339	7.69893e-05	0.979967	0.611419	0.999218	0.997333	0.997233	0.989394	6.96332e-13	6.9611e-13	2.62681e-09
	Gluteus	0.124436	0.990683	0.866238	0.99895	0.994549	0.960069	0.999986	0.99614	0.994772	0.999999	0.999477	1	0.999031	0.812966	0.914142	0.768667	0.999565	1	1	0.998955	1	0.999984	0.999929	1	0.989149	0.999975	0.999837	0.999985	0.999904	1	0.911518	0.999802	0.0365556	1	1	1	1	0.999992	0.999927	1	0.999884	1	1	0.998893	0.981756	0.999434	0.999774	0.99975
	Soleus	0.0313332	0.830315	0.631951	0.754012	0.46018	0.0480525	0.998222	0.595416	0.936189	0.810447	0.594322	0.756478	0.962348	0.0223393	0.0119154	0.43945	0.99536	0.992781	0.999971	0.570656	0.999996	0.976453	0.999854	1	0.963832	0.999899	0.962978	0.996485	0.997588	0.994983	0.78683	0.863215	1.91319e-05	0.885805	0.855838	0.998749	0.985133	0.999652	0.882113	0.999994	0.997631	1	1	0.997144	0.997701	0.158338	0.0810181	0.800562
	SAT	0.255855	0.682882	0.388843	0.473147	0.406369	0.537757	0.955676	0.613383	0.810587	0.0757852	0.133324	0.414035	0.989913	0.802476	0.837098	0.936451	0.213246	0.726431	0.999405	0.558679	0.999918	0.885374	0.999972	1	0.8531	0.998791	0.101109	0.333891	0.309568	0.354136	0.613518	0.942939	0.772825	0.0991045	0.0525457	0.976733	0.966904	0.999618	0.73843	0.999999	0.993308	1	0.999988	0.999973	0.992512	0.0757425	0.0311428	0.137782
SAT	Liver	0.00178818	8.24793e-10	0.000149943	6.56646e-07	0.0354384	5.94894e-07	2.79861e-07	1.2959e-08	0.0001262	6.95892e-06	8.48073e-09	2.73001e-08	9.41117e-06	1.7705e-05	1.73095e-06	0.236389	0.0262581	8.05073e-06	0.000361489	5.29666e-09	2.42264e-06	7.04446e-06	4.44433e-07	2.86742e-07	5.25934e-06	3.42483e-07	0.00700792	1.51318e-08	2.24518e-08	1.33553e-06	2.22689e-05	7.84583e-10	0.885228	0.000357568	0.000267346	4.12621e-07	1.76341e-09	2.67209e-06	6.99107e-13	1.09892e-06	5.47242e-07	6.92857e-06	1.75606e-05	1.12294e-07	2.46955e-08	0.00448572	0.00762218	0.286704
	Heart	0.0877378	0.228657	0.094715	0.9469	0.0120238	0.448763	0.998764	0.692258	0.155646	0.969307	0.996221	0.114703	0.849453	0.347162	0.0792788	1	0.137193	5.30475e-05	0.00158803	0.0886826	0.728282	0.0116539	0.960166	0.998233	0.586476	0.992989	0.824678	0.545957	0.50007	0.322587	6.14165e-06	0.886645	0.999565	0.275236	0.575782	0.021534	0.70508	0.000116018	0.296355	0.611472	0.549574	0.104869	0.193906	0.355965	0.669814	0.105704	0.480182	0.981737
	Kidney	0.978453	0.860034	0.116071	0.0181162	2.61112e-05	2.1224e-05	0.999996	0.962806	0.068786	0.108735	0.0479311	0.0155981	0.959699	0.836542	0.84961	0.501622	4.26811e-05	0.000137203	0.954827	0.16123	1	0.999997	1	1	0.940373	0.999796	0.000193024	0.0140993	0.0284762	0.0267394	0.839855	0.939178	0.814007	1.04925e-08	5.05397e-11	0.444122	0.0280913	0.939353	0.0210319	0.9955	0.964339	0.999801	0.999913	0.999951	1	4.90374e-12	7.29972e-13	0.000106007
	Gluteus	0.999979	0.973166	0.979825	0.787304	0.813141	0.973658	0.989303	0.927428	0.989447	0.121397	0.325586	0.5173	0.999968	1	0.999986	0.999893	0.112336	0.692688	0.999819	0.851905	0.999928	0.960378	1	1	0.997538	0.99998	0.0573895	0.257608	0.204443	0.325994	0.996582	0.993711	0.694776	0.120288	0.0533301	0.978898	0.986202	0.999994	0.89789	1	0.999839	1	0.999995	0.999993	1	0.213036	0.0908696	0.308566
	Soleus	0.972834	0.99998	0.999802	0.999545	1	0.893312	0.999528	1	0.999938	0.780143	0.976742	0.998549	0.999993	0.505809	0.339091	0.976161	0.635491	0.984948	0.999998	1	1	0.999886	1	1	0.99989	0.999998	0.605421	0.763774	0.716824	0.803241	0.999966	0.99999	0.00475797	0.754926	0.640893	0.999869	1	1	0.999966	1	1	1	1	0.999933	1	0.999911	0.999792	0.903553
	VAT	0.255855	0.682882	0.388843	0.473147	0.406369	0.537757	0.955676	0.613383	0.810587	0.0757852	0.133324	0.414035	0.989913	0.802476	0.837098	0.936451	0.213246	0.726431	0.999405	0.558679	0.999918	0.885374	0.999972	1	0.8531	0.998791	0.101109	0.333891	0.309568	0.354136	0.613518	0.942939	0.772825	0.0991045	0.0525457	0.976733	0.966904	0.999618	0.73843	0.999999	0.993308	1	0.999988	0.999973	0.992512	0.0757425	0.0311428	0.137782
Multiple comparison post hoc Tuckeys
		p value
		Lysophosphatidylethanolamine
		LPE(16:0) [sn2]	LPE(16:0) [sn1]	LPE(17:0) [sn2]	LPE(17:0) [sn1]	LPE(18:0) [sn2]	LPE(18:0) [sn1]	LPE(18:1) [sn2]	LPE(18:1) [sn1]	LPE(18:2) [sn2]	LPE(18:2) [sn1]	LPE(20:4) [sn2]	LPE(20:4) [sn1]	LPE(22:6) [sn2]	LPE(22:6) [sn1]
Liver	Heart	0.00533967	1.76831e-10	0.0001369	4.74499e-06	7.62019e-06	0.00148861	3.46985e-07	6.44587e-07	6.96332e-13	7.39964e-13	2.644e-12	7.14984e-13	5.6784e-09	2.03646e-11
	Kidney	0.999769	0.0062045	0.0170695	0.0895453	0.945348	0.0616735	0.00115944	0.299218	6.96332e-13	6.97331e-13	5.85898e-12	8.10907e-13	9.30811e-13	6.9722e-13
	Gluteus	3.41899e-07	2.35978e-12	3.81879e-06	1.32916e-10	4.57723e-12	1.33587e-10	7.67164e-13	1.56962e-11	6.96221e-13	6.96332e-13	7.01439e-13	6.96332e-13	3.72147e-12	7.06768e-13
	Soleus	0.00699362	2.90564e-11	6.32286e-06	3.84315e-09	4.23046e-10	1.12581e-08	1.38577e-07	7.39652e-09	6.96332e-13	6.97997e-13	7.39631e-13	6.9722e-13	1.78396e-10	2.502e-12
	VAT	1.38218e-11	1.02951e-12	1.86502e-05	1.59509e-10	1.0576e-12	6.74549e-12	8.02025e-13	1.40578e-11	6.9611e-13	6.96221e-13	6.99329e-13	6.96332e-13	7.33191e-13	6.96332e-13
	SAT	4.81729e-09	1.64059e-11	6.09667e-06	6.9974e-09	6.76512e-11	3.52528e-10	2.03771e-09	7.06916e-09	6.96332e-13	6.96665e-13	8.28226e-13	7.02882e-13	1.38001e-12	6.99996e-13
Heart	Liver	0.00533967	1.76831e-10	0.0001369	4.74499e-06	7.62019e-06	0.00148861	3.46985e-07	6.44587e-07	6.96332e-13	7.39964e-13	2.644e-12	7.14984e-13	5.6784e-09	2.03646e-11
	Kidney	0.0301774	0.00050343	0.869992	0.0875311	8.59783e-07	1.74687e-07	0.432037	1.49244e-09	0.763364	0.469104	0.999785	0.999997	0.00988859	0.00555298
	Gluteus	0.0377931	0.389435	0.801418	0.0159646	0.000374251	0.000105128	8.23716e-05	0.0110079	0.381092	0.0342708	0.13415	0.160364	0.0852813	0.0485352
	Soleus	0.999903	0.723745	0.769111	0.110438	0.0152662	0.00422982	0.952956	0.414293	0.605008	0.251255	0.235836	0.293274	0.487759	0.554624
	VAT	3.82608e-06	0.278316	0.988375	0.0325736	5.84398e-05	6.65983e-06	0.000279407	0.0188495	0.363177	0.0320341	0.196549	0.332289	0.00375869	0.00164435
	SAT	0.000602193	0.60684	0.76307	0.161273	0.00294057	0.000157398	0.291027	0.406249	0.616654	0.122893	0.430973	0.663179	0.0104829	0.00626601
Kidney	Liver	0.999769	0.0062045	0.0170695	0.0895453	0.945348	0.0616735	0.00115944	0.299218	6.96332e-13	6.97331e-13	5.85898e-12	8.10907e-13	9.30811e-13	6.9722e-13
	Heart	0.0301774	0.00050343	0.869992	0.0875311	8.59783e-07	1.74687e-07	0.432037	1.49244e-09	0.763364	0.469104	0.999785	0.999997	0.00988859	0.00555298
	Gluteus	4.27731e-06	1.85633e-06	0.18563	6.07765e-06	1.91058e-12	7.99805e-13	3.9255e-07	8.27338e-13	0.997077	0.879971	0.338741	0.287317	0.985105	0.988198
	Soleus	0.0306665	1.79218e-05	0.17972	9.73266e-05	9.5107e-11	7.11253e-12	0.109837	4.00977e-11	0.999927	0.999231	0.483817	0.448466	0.718012	0.5401
	VAT	2.92299e-10	5.98508e-07	0.476747	1.10788e-05	8.33222e-13	7.02105e-13	1.12382e-06	8.04357e-13	0.997684	0.898428	0.454953	0.512483	0.999996	0.99998
	SAT	6.28573e-08	9.86835e-06	0.176141	0.000170314	1.76194e-11	9.99201e-13	0.00491041	3.85221e-11	0.999948	0.983644	0.708137	0.805584	0.999999	1
Gluteus	Liver	3.41899e-07	2.35978e-12	3.81879e-06	1.32916e-10	4.57723e-12	1.33587e-10	7.67164e-13	1.56962e-11	6.96221e-13	6.96332e-13	7.01439e-13	6.96332e-13	3.72147e-12	7.06768e-13
	Heart	0.0377931	0.389435	0.801418	0.0159646	0.000374251	0.000105128	8.23716e-05	0.0110079	0.381092	0.0342708	0.13415	0.160364	0.0852813	0.0485352
	Kidney	4.27731e-06	1.85633e-06	0.18563	6.07765e-06	1.91058e-12	7.99805e-13	3.9255e-07	8.27338e-13	0.997077	0.879971	0.338741	0.287317	0.985105	0.988198
	Soleus	0.152439	0.999534	1	0.996776	0.958652	0.971584	0.00736412	0.801414	0.999976	0.99059	0.999998	0.999994	0.985136	0.924796
	VAT	0.133882	1	0.994391	0.999759	0.999789	0.996716	0.9982	0.999919	1	1	0.999964	0.999165	0.952303	0.946459
	SAT	0.754531	0.999981	1	0.987454	0.999487	1	0.147661	0.808086	0.999964	0.999748	0.998532	0.985699	0.972282	0.978541
Soleus	Liver	0.00699362	2.90564e-11	6.32286e-06	3.84315e-09	4.23046e-10	1.12581e-08	1.38577e-07	7.39652e-09	6.96332e-13	6.97997e-13	7.39631e-13	6.9722e-13	1.78396e-10	2.502e-12
	Heart	0.999903	0.723745	0.769111	0.110438	0.0152662	0.00422982	0.952956	0.414293	0.605008	0.251255	0.235836	0.293274	0.487759	0.554624
	Kidney	0.0306665	1.79218e-05	0.17972	9.73266e-05	9.5107e-11	7.11253e-12	0.109837	4.00977e-11	0.999927	0.999231	0.483817	0.448466	0.718012	0.5401
	Gluteus	0.152439	0.999534	1	0.996776	0.958652	0.971584	0.00736412	0.801414	0.999976	0.99059	0.999998	0.999994	0.985136	0.924796
	VAT	8.67713e-05	0.99782	0.988817	0.999977	0.826498	0.749249	0.0221215	0.912092	0.999989	0.994216	1	0.999983	0.577757	0.363659
	SAT	0.00508662	0.999998	1	0.999998	0.99842	0.960693	0.909823	1	1	0.999882	0.999864	0.997621	0.673241	0.506925
VAT	Liver	1.38218e-11	1.02951e-12	1.86502e-05	1.59509e-10	1.0576e-12	6.74549e-12	8.02025e-13	1.40578e-11	6.9611e-13	6.96221e-13	6.99329e-13	6.96332e-13	7.33191e-13	6.96332e-13
	Heart	3.82608e-06	0.278316	0.988375	0.0325736	5.84398e-05	6.65983e-06	0.000279407	0.0188495	0.363177	0.0320341	0.196549	0.332289	0.00375869	0.00164435
	Kidney	2.92299e-10	5.98508e-07	0.476747	1.10788e-05	8.33222e-13	7.02105e-13	1.12382e-06	8.04357e-13	0.997684	0.898428	0.454953	0.512483	0.999996	0.99998
	Gluteus	0.133882	1	0.994391	0.999759	0.999789	0.996716	0.9982	0.999919	1	1	0.999964	0.999165	0.952303	0.946459
	Soleus	8.67713e-05	0.99782	0.988817	0.999977	0.826498	0.749249	0.0221215	0.912092	0.999989	0.994216	1	0.999983	0.577757	0.363659
	SAT	0.946763	0.999779	0.987969	0.999495	0.984806	0.999134	0.327835	0.916453	0.999983	0.999928	0.999965	0.99981	1	1
SAT	Liver	4.81729e-09	1.64059e-11	6.09667e-06	6.9974e-09	6.76512e-11	3.52528e-10	2.03771e-09	7.06916e-09	6.96332e-13	6.96665e-13	8.28226e-13	7.02882e-13	1.38001e-12	6.99996e-13
	Heart	0.000602193	0.60684	0.76307	0.161273	0.00294057	0.000157398	0.291027	0.406249	0.616654	0.122893	0.430973	0.663179	0.0104829	0.00626601
	Kidney	6.28573e-08	9.86835e-06	0.176141	0.000170314	1.76194e-11	9.99201e-13	0.00491041	3.85221e-11	0.999948	0.983644	0.708137	0.805584	0.999999	1
	Gluteus	0.754531	0.999981	1	0.987454	0.999487	1	0.147661	0.808086	0.999964	0.999748	0.998532	0.985699	0.972282	0.978541
	Soleus	0.00508662	0.999998	1	0.999998	0.99842	0.960693	0.909823	1	1	0.999882	0.999864	0.997621	0.673241	0.506925
	VAT	0.946763	0.999779	0.987969	0.999495	0.984806	0.999134	0.327835	0.916453	0.999983	0.999928	0.999965	0.99981	1	1
Multiple comparison post hoc Tuckeys
		p value
		Lysophosphatidylinositol
		LPI(18:0) [sn2]	LPI(18:0) [sn1]	LPI(18:1) [sn2]	LPI(18:1) [sn1]	LPI(18:2) [sn2]	LPI(18:2) [sn1]	LPI(20:4) [sn2]	LPI(20:4) [sn1]
Liver	Heart	2.05003e-08	6.97886e-13	0.199905	1.21563e-07	6.96221e-13	7.354e-09	6.9611e-13	6.9611e-13
	Kidney	0.761799	0.000210595	0.682698	4.72838e-06	6.9611e-13	9.86035e-09	6.9611e-13	6.9611e-13
	Gluteus	4.60764e-06	6.96443e-13	0.0778549	4.26889e-10	6.9611e-13	5.75647e-11	6.9611e-13	6.9611e-13
	Soleus	1.34168e-06	7.01217e-13	0.00387118	3.79053e-07	6.96221e-13	1.23816e-09	6.9611e-13	6.9611e-13
	VAT	7.08853e-07	6.96221e-13	0.00651627	2.65492e-09	6.9611e-13	4.21784e-11	6.9611e-13	6.9611e-13
	SAT	1.73845e-06	6.9722e-13	0.0328576	5.15144e-08	6.96221e-13	4.33324e-09	6.9611e-13	6.9611e-13
Heart	Liver	2.05003e-08	6.97886e-13	0.199905	1.21563e-07	6.96221e-13	7.354e-09	6.9611e-13	6.9611e-13
	Kidney	1.60968e-05	1.33299e-07	0.992089	0.996045	0.737502	0.999474	0.995591	0.563864
	Gluteus	0.92539	0.862305	0.996424	0.339469	0.430558	0.428298	0.857899	0.963661
	Soleus	0.999528	0.951909	0.541713	0.999523	0.503488	0.809313	0.925578	0.981838
	VAT	0.982173	0.473323	0.767586	0.823829	0.414637	0.540586	0.769606	0.889448
	SAT	0.998781	0.734736	0.93773	0.949304	0.722046	0.950928	0.912634	0.987163
Kidney	Liver	0.761799	0.000210595	0.682698	4.72838e-06	6.9611e-13	9.86035e-09	6.9611e-13	6.9611e-13
	Heart	1.60968e-05	1.33299e-07	0.992089	0.996045	0.737502	0.999474	0.995591	0.563864
	Gluteus	0.00137484	9.31042e-09	0.880477	0.147035	0.999216	0.753365	0.557735	0.159499
	Soleus	0.000357319	5.27272e-08	0.240967	0.960951	0.999572	0.967493	0.67882	0.225378
	VAT	0.000333277	5.87157e-10	0.400458	0.512445	0.999465	0.851207	0.44445	0.0837605
	SAT	0.000450483	1.01291e-08	0.663401	0.736526	1	0.997582	0.654576	0.247162
Gluteus	Liver	4.60764e-06	6.96443e-13	0.0778549	4.26889e-10	6.9611e-13	5.75647e-11	6.9611e-13	6.9611e-13
	Heart	0.92539	0.862305	0.996424	0.339469	0.430558	0.428298	0.857899	0.963661
	Kidney	0.00137484	9.31042e-09	0.880477	0.147035	0.999216	0.753365	0.557735	0.159499
	Soleus	0.996614	0.999993	0.898344	0.711544	1	0.998658	1	1
	VAT	0.999928	0.997243	0.985588	0.980423	1	0.999983	1	0.999991
	SAT	0.998345	0.99995	0.999269	0.952136	0.999825	0.976163	1	1
Soleus	Liver	1.34168e-06	7.01217e-13	0.00387118	3.79053e-07	6.96221e-13	1.23816e-09	6.9611e-13	6.9611e-13
	Heart	0.999528	0.951909	0.541713	0.999523	0.503488	0.809313	0.925578	0.981838
	Kidney	0.000357319	5.27272e-08	0.240967	0.960951	0.999572	0.967493	0.67882	0.225378
	Gluteus	0.996614	0.999993	0.898344	0.711544	1	0.998658	1	1
	VAT	0.999898	0.987484	0.999158	0.983297	1	0.999943	0.999983	0.999952
	SAT	1	0.999087	0.992006	0.998118	0.999913	0.99985	1	1
VAT	Liver	7.08853e-07	6.96221e-13	0.00651627	2.65492e-09	6.9611e-13	4.21784e-11	6.9611e-13	6.9611e-13
	Heart	0.982173	0.473323	0.767586	0.823829	0.414637	0.540586	0.769606	0.889448
	Kidney	0.000333277	5.87157e-10	0.400458	0.512445	0.999465	0.851207	0.44445	0.0837605
	Gluteus	0.999928	0.997243	0.985588	0.980423	1	0.999983	1	0.999991
	Soleus	0.999898	0.987484	0.999158	0.983297	1	0.999943	0.999983	0.999952
	SAT	0.999978	0.999974	0.999954	0.999986	0.9999	0.994033	0.999994	0.999872
SAT	Liver	1.73845e-06	6.9722e-13	0.0328576	5.15144e-08	6.96221e-13	4.33324e-09	6.9611e-13	6.9611e-13
	Heart	0.998781	0.734736	0.93773	0.949304	0.722046	0.950928	0.912634	0.987163
	Kidney	0.000450483	1.01291e-08	0.663401	0.736526	1	0.997582	0.654576	0.247162
	Gluteus	0.998345	0.99995	0.999269	0.952136	0.999825	0.976163	1	1
	Soleus	1	0.999087	0.992006	0.998118	0.999913	0.99985	1	1
	VAT	0.999978	0.999974	0.999954	0.999986	0.9999	0.994033	0.999994	0.999872
Multiple comparison post hoc Tuckeys
		p value
		Lysophosphatidylserine
		LPS(16:0)	LPS(18:0)	LPS(18:1)	LPS(18:2)
Liver	Heart	0.01121	0.88737	0.849538	0.823463
	Kidney	0.57964	0.522417	0.24505	0.908755
	Gluteus	0.000221639	0.0242681	0.302777	0.288898
	Soleus	0.00437191	0.278156	0.916625	0.422188
	VAT	1.47532e-07	0.00435313	0.147913	0.193035
	SAT	0.0678884	0.279554	0.999936	0.999975
Heart	Liver	0.01121	0.88737	0.849538	0.823463
	Kidney	0.649471	0.990605	0.914183	1
	Gluteus	0.734223	0.000886091	0.948604	0.953931
	Soleus	0.991217	0.0250629	1	0.983606
	VAT	0.014471	0.000107877	0.824908	0.904114
	SAT	0.999925	0.0252558	0.976318	0.961025
Kidney	Liver	0.57964	0.522417	0.24505	0.908755
	Heart	0.649471	0.990605	0.914183	1
	Gluteus	0.0634036	0.000229226	1	0.941538
	Soleus	0.330923	0.00668688	0.936556	0.976102
	VAT	0.000207068	2.9802e-05	0.999998	0.888979
	SAT	0.887806	0.0067404	0.526879	0.983792
Gluteus	Liver	0.000221639	0.0242681	0.302777	0.288898
	Heart	0.734223	0.000886091	0.948604	0.953931
	Kidney	0.0634036	0.000229226	1	0.941538
	Soleus	0.992006	0.971434	0.962056	0.999999
	VAT	0.512533	0.999254	0.999955	1
	SAT	0.643048	0.971	0.59803	0.555172
Soleus	Liver	0.00437191	0.278156	0.916625	0.422188
	Heart	0.991217	0.0250629	1	0.983606
	Kidney	0.330923	0.00668688	0.936556	0.976102
	Gluteus	0.992006	0.971434	0.962056	0.999999
	VAT	0.180841	0.820108	0.871493	0.999969
	SAT	0.965722	1	0.987924	0.680953
VAT	Liver	1.47532e-07	0.00435313	0.147913	0.193035
	Heart	0.014471	0.000107877	0.824908	0.904114
	Kidney	0.000207068	2.9802e-05	0.999998	0.888979
	Gluteus	0.512533	0.999254	0.999955	1
	Soleus	0.180841	0.820108	0.871493	0.999969
	SAT	0.0169466	0.818687	0.395979	0.442359
SAT	Liver	0.0678884	0.279554	0.999936	0.999975
	Heart	0.999925	0.0252558	0.976318	0.961025
	Kidney	0.887806	0.0067404	0.526879	0.983792
	Gluteus	0.643048	0.971	0.59803	0.555172
	Soleus	0.965722	1	0.987924	0.680953
	VAT	0.0169466	0.818687	0.395979	0.442359
Multiple comparison post hoc Tuckeys
		p value
		Phosphatidylcholine
		PC(28:0)	PC(14:0_16:0)	PC(31:0) (a)	PC(31:0) (b)	PC(16:0_16:0)	PC(32:1)	PC(32:2)	PC(33:0) (a)	PC(33:0) (b)	PC(33:1)	PC(33:2)	PC(16:0_18:0)	PC(16:0_18:1)	PC(16:0_18:2)	PC(16:1_18:2)	PC(16:0_18:3) (a)	PC(16:0_18:3) (b)	PC(14:0_20:4)	PC(34:5)	PC(15-MHDA_18:1)	PC(17:0_18:1)	PC(15-MHDA_18:2)	PC(17:0_18:2)	PC(17:1_18:2)	PC(15:0_20:3)	PC(15:0_20:4)	PC(35:5)	PC(36:0)	PC(18:0_18:1)	PC(18:1_18:1)	PC(18:0_18:2)	PC(18:1_18:2)	PC(16:0_20:3) (a)	PC(16:0_20:3) (b)	PC(18:2_18:2)	PC(16:0_20:4)	PC(16:1_20:4)	PC(16:0_20:5)	PC 36:6(a)	PC(14:0_22:6)	PC(15-MHDA_20:4)	PC(17:0_20:4)	PC(15:0_22:6)	PC(38:2)	PC(18:0_20:3)	PC(18:1_20:3)	PC(38:4) (b)	PC(18:0_20:4)
Liver	Heart	0.745469	0.00981688	0.990414	0.00106307	0.00333328	0.000341228	6.96332e-13	0.842297	0.34447	0.00140409	6.9611e-13	6.10281e-05	0.153369	1.5707e-10	1.33079e-11	6.97331e-13	6.99329e-13	3.03801e-12	7.01661e-13	0.844772	0.0555096	1.71516e-09	3.99497e-11	3.13516e-12	7.24976e-13	7.00329e-13	6.96221e-13	0.0449344	1.65989e-12	0.962914	0.997678	0.397552	1.90192e-09	5.17281e-06	0.952731	0.00019912	1.84892e-10	7.27622e-09	7.96918e-13	1.56686e-12	2.41548e-11	1.76196e-08	7.28972e-13	0.523641	0.000108112	3.83427e-12	0.525986	0.846261
	Kidney	2.14353e-06	6.9611e-13	0.000712683	6.9611e-13	6.9611e-13	0.00810847	7.07989e-13	2.34615e-09	7.11653e-13	0.613373	6.9611e-13	3.63152e-07	9.1454e-06	7.45902e-09	8.5674e-11	5.83656e-11	8.01248e-13	7.36078e-13	7.05214e-13	0.240303	0.000288702	3.7749e-10	9.08496e-13	1.89326e-12	2.20657e-12	2.67841e-12	6.96332e-13	0.982674	0.817162	0.988383	1.82979e-07	7.75602e-07	7.60159e-05	2.15654e-07	0.140587	0.00158382	6.68862e-10	8.00426e-08	7.01661e-13	7.43627e-13	1.80944e-11	1.43496e-12	3.45524e-12	0.830919	9.41049e-08	3.84681e-12	6.94871e-07	2.67649e-05
	Gluteus	0.999992	1	0.997451	0.983544	0.0406872	0.100141	6.96332e-13	0.210924	0.00198149	0.000989854	6.9611e-13	0.000287199	0.0976563	6.25615e-10	6.12221e-11	7.00551e-13	7.23088e-13	7.04103e-13	6.96998e-13	0.11449	0.0141003	1.25245e-11	6.97997e-13	1.02496e-12	1.14031e-12	6.96332e-13	6.96221e-13	0.00219416	0.0395626	0.000413542	5.03997e-12	8.31618e-09	2.08777e-09	2.4999e-10	0.0105393	7.35257e-07	5.58986e-12	1.66132e-09	6.96332e-13	1.05171e-12	1.12532e-12	6.97331e-13	9.32143e-13	3.71291e-10	6.96221e-13	6.98663e-13	2.01477e-09	1.15396e-10
	Soleus	1	1	0.719806	0.99995	0.221177	0.202486	6.98996e-13	0.320626	0.024114	0.0195422	6.9611e-13	0.00313508	0.711609	0.000302876	5.14447e-09	3.90055e-12	9.69336e-13	7.1243e-13	6.99885e-13	0.582914	0.551815	3.58674e-08	3.47331e-11	8.2162e-08	4.34998e-09	6.96332e-13	6.96221e-13	0.429754	0.347872	0.0956953	1.6299e-08	8.35154e-05	6.99217e-06	2.1933e-08	0.999997	5.45744e-07	1.45136e-11	7.85024e-09	6.96332e-13	2.15605e-12	4.32476e-12	7.14206e-13	4.70457e-12	1.00666e-07	6.99107e-13	1.61571e-12	6.42026e-08	1.51925e-09
	VAT	4.2852e-06	0.00181933	5.46534e-07	0.0195355	0.000496453	5.13436e-10	6.9611e-13	7.23024e-07	2.41131e-06	1.69231e-12	6.9611e-13	3.86282e-06	1.45967e-08	6.9611e-13	1.00731e-12	6.9611e-13	6.96665e-13	6.96332e-13	6.96221e-13	1.04075e-07	1.33901e-06	6.96665e-13	6.9611e-13	6.96221e-13	6.9611e-13	6.9611e-13	6.9611e-13	0.000760704	0.00522796	1.22801e-09	8.25562e-13	3.94529e-12	6.96332e-13	7.1565e-13	5.42085e-06	6.97664e-13	7.13873e-13	6.96554e-13	6.9611e-13	6.96332e-13	6.99329e-13	6.96221e-13	6.96332e-13	8.04523e-12	6.9611e-13	6.9611e-13	1.49055e-11	7.915e-12
	SAT	0.00111058	0.0787586	0.000221161	0.994852	0.104153	3.62129e-07	6.96221e-13	0.000455238	0.00205001	8.92739e-10	6.9611e-13	0.000711888	3.21915e-06	7.02771e-13	5.71896e-11	6.96221e-13	7.1565e-13	6.98663e-13	6.96332e-13	3.53439e-05	0.00120992	9.92539e-13	7.02438e-13	7.0155e-13	6.96332e-13	6.9611e-13	6.9611e-13	0.0803117	0.159287	3.13396e-06	2.13057e-10	3.14045e-09	8.29559e-13	3.27816e-12	0.000157132	8.29226e-13	1.21458e-12	7.28528e-13	6.9611e-13	6.97886e-13	7.96363e-13	6.96443e-13	6.9722e-13	2.44204e-09	6.96332e-13	6.96332e-13	5.75216e-10	1.70174e-10
Heart	Liver	0.745469	0.00981688	0.990414	0.00106307	0.00333328	0.000341228	6.96332e-13	0.842297	0.34447	0.00140409	6.9611e-13	6.10281e-05	0.153369	1.5707e-10	1.33079e-11	6.97331e-13	6.99329e-13	3.03801e-12	7.01661e-13	0.844772	0.0555096	1.71516e-09	3.99497e-11	3.13516e-12	7.24976e-13	7.00329e-13	6.96221e-13	0.0449344	1.65989e-12	0.962914	0.997678	0.397552	1.90192e-09	5.17281e-06	0.952731	0.00019912	1.84892e-10	7.27622e-09	7.96918e-13	1.56686e-12	2.41548e-11	1.76196e-08	7.28972e-13	0.523641	0.000108112	3.83427e-12	0.525986	0.846261
	Kidney	0.000232895	6.97331e-13	7.92232e-05	6.9611e-13	6.9611e-13	3.06324e-09	0.969371	1.45704e-07	7.67608e-12	1.31775e-05	0.644324	0.517829	0.0187347	0.997018	1	0.124121	0.999778	0.418036	0.995069	0.913807	0.427082	0.950061	0.265066	0.969463	0.998094	0.871874	0.999944	0.0087829	6.61216e-10	0.661784	1.07873e-06	0.000476655	0.150946	0.836763	0.0143569	0.999882	0.999995	0.999995	0.599557	0.644874	0.990339	0.0117264	0.99256	0.0524344	0.215688	0.993616	0.000229455	4.26118e-07
	Gluteus	0.67746	0.0158789	1	0.000204143	2.27776e-07	0.620766	0.996895	0.0110317	2.70186e-06	0.99968	0.979318	1.91188e-11	8.46661e-05	0.999998	0.999999	0.999485	1	0.161162	0.785012	0.00470641	1.52597e-06	0.377826	0.00514676	0.833892	0.999999	0.43925	0.982266	0.857662	6.96665e-13	2.24512e-05	2.29842e-11	5.58729e-06	0.998518	0.0253707	0.000636891	0.437212	0.599595	0.959829	0.0137265	0.953221	0.478405	1.58678e-05	1	2.24631e-12	2.709e-11	0.0525737	6.7758e-07	3.13649e-12
	Soleus	0.867598	0.0367884	0.971828	0.00187434	5.43205e-06	0.528459	0.999997	0.0244521	6.78804e-05	0.999368	0.980626	4.30657e-10	0.00598416	0.0248899	0.983546	0.874409	0.999998	0.109456	0.771263	0.073242	0.000810851	1	0.937083	0.371957	0.172172	0.275584	0.897937	0.000341859	7.42739e-13	0.0110904	8.77165e-08	0.0227861	0.717826	0.291627	0.991501	0.277299	0.572519	0.98148	0.027852	0.957269	0.66742	9.66336e-05	0.999899	4.05435e-10	4.49955e-09	0.745757	1.74586e-05	3.52343e-11
	VAT	3.08767e-08	1.15692e-08	5.94866e-06	1.60586e-08	8.89038e-10	0.00267717	0.0494255	9.67498e-09	2.1267e-09	9.75024e-07	0.000557906	8.89622e-13	4.93572e-12	5.30267e-07	0.745384	0.00307389	0.971651	0.00690205	0.0996768	1.47883e-09	7.17771e-11	0.000157353	2.69268e-06	0.000551237	0.0014073	0.000786454	0.00969375	0.736655	6.96332e-13	6.31808e-11	1.36247e-12	1.92583e-09	4.43145e-05	3.16542e-06	2.03585e-07	4.863e-09	0.031926	2.68153e-05	7.15604e-07	0.012661	0.0326993	7.32151e-08	0.113685	7.27085e-13	1.12577e-12	3.30867e-05	4.73364e-09	8.44769e-13
	SAT	1.38626e-05	3.14002e-06	0.00172501	0.000611576	1.5506e-06	0.167693	0.36933	9.31483e-06	3.78388e-06	0.0004183	0.0219342	9.1723e-11	1.29763e-09	0.00188802	0.99716	0.104203	0.990659	0.02093	0.245915	6.71615e-07	1.38211e-07	0.0119828	0.00570487	0.0435636	0.086052	0.00421666	0.0777209	1	7.08766e-13	1.76562e-07	1.0824e-09	1.55526e-06	0.0051858	0.000154192	8.0607e-06	2.15097e-07	0.0907553	0.000397373	1.24027e-05	0.0338273	0.0978394	1.23981e-06	0.201689	1.23627e-11	4.71245e-11	0.00107842	1.43255e-07	4.88631e-12
Kidney	Liver	2.14353e-06	6.9611e-13	0.000712683	6.9611e-13	6.9611e-13	0.00810847	7.07989e-13	2.34615e-09	7.11653e-13	0.613373	6.9611e-13	3.63152e-07	9.1454e-06	7.45902e-09	8.5674e-11	5.83656e-11	8.01248e-13	7.36078e-13	7.05214e-13	0.240303	0.000288702	3.7749e-10	9.08496e-13	1.89326e-12	2.20657e-12	2.67841e-12	6.96332e-13	0.982674	0.817162	0.988383	1.82979e-07	7.75602e-07	7.60159e-05	2.15654e-07	0.140587	0.00158382	6.68862e-10	8.00426e-08	7.01661e-13	7.43627e-13	1.80944e-11	1.43496e-12	3.45524e-12	0.830919	9.41049e-08	3.84681e-12	6.94871e-07	2.67649e-05
	Heart	0.000232895	6.97331e-13	7.92232e-05	6.9611e-13	6.9611e-13	3.06324e-09	0.969371	1.45704e-07	7.67608e-12	1.31775e-05	0.644324	0.517829	0.0187347	0.997018	1	0.124121	0.999778	0.418036	0.995069	0.913807	0.427082	0.950061	0.265066	0.969463	0.998094	0.871874	0.999944	0.0087829	6.61216e-10	0.661784	1.07873e-06	0.000476655	0.150946	0.836763	0.0143569	0.999882	0.999995	0.999995	0.599557	0.644874	0.990339	0.0117264	0.99256	0.0524344	0.215688	0.993616	0.000229455	4.26118e-07
	Gluteus	3.74355e-06	6.9611e-13	0.00029731	6.9611e-13	6.9611e-13	3.39717e-06	0.793765	7.51144e-12	6.9611e-13	1.15115e-05	0.240489	1.15852e-12	3.75313e-09	0.991572	1	0.0709957	0.999454	0.998479	0.989019	0.000343179	8.79553e-09	0.946899	0.728077	0.999651	0.999749	0.0552462	0.998832	0.000424647	0.00172613	0.00823565	0.0523678	0.864823	0.0719483	0.484113	0.955577	0.323945	0.771667	0.92786	0.592733	0.995413	0.916297	0.447084	0.987798	1.35984e-07	3.10883e-07	0.28664	0.661589	0.0181646
	Soleus	2.08927e-05	6.96221e-13	2.44772e-05	6.9611e-13	6.9611e-13	1.5512e-05	0.952586	3.6061e-11	6.96332e-13	0.000321286	0.990636	9.46609e-12	4.04408e-07	0.13438	0.983948	0.864946	0.999997	0.986102	0.984214	0.00732807	4.41746e-06	0.965713	0.929447	0.095947	0.483003	0.0298169	0.977419	0.905479	0.0319116	0.439645	0.958048	0.94213	0.972034	0.965706	0.164104	0.199755	0.740461	0.960915	0.699503	0.997032	0.973304	0.671641	0.999905	2.23474e-05	3.15995e-05	0.982726	0.963866	0.065478
	VAT	7.29972e-13	6.9611e-13	1.7375e-12	6.9611e-13	6.9611e-13	7.26419e-13	0.0076424	6.96332e-13	6.9611e-13	7.43627e-13	6.73479e-06	7.02993e-13	6.9722e-13	3.11322e-07	0.817656	1.28657e-06	0.891045	0.668977	0.429559	2.17189e-10	1.65301e-12	0.00850456	0.0121061	0.017972	0.000626383	3.69923e-05	0.0382931	0.000146211	0.000173499	8.11829e-08	0.00569461	0.0283248	2.57348e-08	0.000797951	0.0471145	8.69257e-09	0.0823065	4.42986e-05	0.000762509	0.574347	0.243851	0.0274404	0.0342283	3.63263e-09	6.77024e-09	0.000835882	0.0904793	0.00315898
	SAT	1.48302e-11	6.9611e-13	4.90736e-10	6.9611e-13	6.9611e-13	1.60357e-11	0.0948977	7.19758e-13	6.9611e-13	2.67377e-11	0.000421781	2.83218e-12	9.60898e-13	0.000731816	0.998601	0.000143608	0.947653	0.790735	0.655938	6.71615e-08	1.10983e-09	0.174893	0.685731	0.340572	0.0381941	0.000238574	0.189512	0.0185264	0.0105543	9.24297e-05	0.309134	0.541926	5.00024e-06	0.0138095	0.228168	2.71541e-07	0.180368	0.00050229	0.00510712	0.703835	0.431083	0.0889438	0.0697349	6.36118e-07	3.5019e-07	0.0131042	0.276584	0.0125885
Gluteus	Liver	0.999992	1	0.997451	0.983544	0.0406872	0.100141	6.96332e-13	0.210924	0.00198149	0.000989854	6.9611e-13	0.000287199	0.0976563	6.25615e-10	6.12221e-11	7.00551e-13	7.23088e-13	7.04103e-13	6.96998e-13	0.11449	0.0141003	1.25245e-11	6.97997e-13	1.02496e-12	1.14031e-12	6.96332e-13	6.96221e-13	0.00219416	0.0395626	0.000413542	5.03997e-12	8.31618e-09	2.08777e-09	2.4999e-10	0.0105393	7.35257e-07	5.58986e-12	1.66132e-09	6.96332e-13	1.05171e-12	1.12532e-12	6.97331e-13	9.32143e-13	3.71291e-10	6.96221e-13	6.98663e-13	2.01477e-09	1.15396e-10
	Heart	0.67746	0.0158789	1	0.000204143	2.27776e-07	0.620766	0.996895	0.0110317	2.70186e-06	0.99968	0.979318	1.91188e-11	8.46661e-05	0.999998	0.999999	0.999485	1	0.161162	0.785012	0.00470641	1.52597e-06	0.377826	0.00514676	0.833892	0.999999	0.43925	0.982266	0.857662	6.96665e-13	2.24512e-05	2.29842e-11	5.58729e-06	0.998518	0.0253707	0.000636891	0.437212	0.599595	0.959829	0.0137265	0.953221	0.478405	1.58678e-05	1	2.24631e-12	2.709e-11	0.0525737	6.7758e-07	3.13649e-12
	Kidney	3.74355e-06	6.9611e-13	0.00029731	6.9611e-13	6.9611e-13	3.39717e-06	0.793765	7.51144e-12	6.9611e-13	1.15115e-05	0.240489	1.15852e-12	3.75313e-09	0.991572	1	0.0709957	0.999454	0.998479	0.989019	0.000343179	8.79553e-09	0.946899	0.728077	0.999651	0.999749	0.0552462	0.998832	0.000424647	0.00172613	0.00823565	0.0523678	0.864823	0.0719483	0.484113	0.955577	0.323945	0.771667	0.92786	0.592733	0.995413	0.916297	0.447084	0.987798	1.35984e-07	3.10883e-07	0.28664	0.661589	0.0181646
	Soleus	0.999967	0.999999	0.962758	0.99925	0.996706	0.999993	0.999808	1	0.994718	0.986221	0.716605	0.998401	0.934864	0.0267008	0.971584	0.706519	0.999984	0.999956	1	0.98301	0.729958	0.485499	0.166217	0.0383311	0.278519	0.999793	0.999735	1.70536e-05	0.977609	0.664317	0.442856	0.289722	0.473608	0.969678	0.0170516	0.999814	1	1	1	1	0.999994	0.99996	0.999601	0.881562	0.927119	0.819821	0.995412	0.999789
	VAT	3.01019e-05	0.00485152	1.43625e-05	0.199675	0.843901	2.94133e-05	0.252887	0.00609047	0.575277	1.39151e-05	0.0151269	0.94089	0.000679379	3.72482e-06	0.865879	0.0206452	0.988142	0.928152	0.877674	0.00296629	0.155359	0.122894	0.400511	0.052178	0.00211142	0.253664	0.126243	0.999997	0.99707	0.0226431	0.99065	0.425864	0.000670192	0.163711	0.372282	1.82094e-05	0.810195	0.00168058	0.109966	0.21383	0.895855	0.854353	0.200812	0.978903	0.969568	0.323865	0.909687	0.998796
	SAT	0.00403706	0.126415	0.00253607	1	0.99998	0.00472953	0.76671	0.285536	0.999998	0.00277336	0.196099	1	0.0266859	0.00580135	0.999575	0.296059	0.996449	0.967517	0.965608	0.115274	0.964777	0.716057	1	0.574226	0.0912093	0.439389	0.422434	0.932169	0.999357	0.692214	0.989693	0.996278	0.033312	0.593536	0.775277	0.000314427	0.919834	0.0118878	0.290121	0.330744	0.96849	0.962018	0.305691	0.999997	0.999984	0.785187	0.991388	0.999965
Soleus	Liver	1	1	0.719806	0.99995	0.221177	0.202486	6.98996e-13	0.320626	0.024114	0.0195422	6.9611e-13	0.00313508	0.711609	0.000302876	5.14447e-09	3.90055e-12	9.69336e-13	7.1243e-13	6.99885e-13	0.582914	0.551815	3.58674e-08	3.47331e-11	8.2162e-08	4.34998e-09	6.96332e-13	6.96221e-13	0.429754	0.347872	0.0956953	1.6299e-08	8.35154e-05	6.99217e-06	2.1933e-08	0.999997	5.45744e-07	1.45136e-11	7.85024e-09	6.96332e-13	2.15605e-12	4.32476e-12	7.14206e-13	4.70457e-12	1.00666e-07	6.99107e-13	1.61571e-12	6.42026e-08	1.51925e-09
	Heart	0.867598	0.0367884	0.971828	0.00187434	5.43205e-06	0.528459	0.999997	0.0244521	6.78804e-05	0.999368	0.980626	4.30657e-10	0.00598416	0.0248899	0.983546	0.874409	0.999998	0.109456	0.771263	0.073242	0.000810851	1	0.937083	0.371957	0.172172	0.275584	0.897937	0.000341859	7.42739e-13	0.0110904	8.77165e-08	0.0227861	0.717826	0.291627	0.991501	0.277299	0.572519	0.98148	0.027852	0.957269	0.66742	9.66336e-05	0.999899	4.05435e-10	4.49955e-09	0.745757	1.74586e-05	3.52343e-11
	Kidney	2.08927e-05	6.96221e-13	2.44772e-05	6.9611e-13	6.9611e-13	1.5512e-05	0.952586	3.6061e-11	6.96332e-13	0.000321286	0.990636	9.46609e-12	4.04408e-07	0.13438	0.983948	0.864946	0.999997	0.986102	0.984214	0.00732807	4.41746e-06	0.965713	0.929447	0.095947	0.483003	0.0298169	0.977419	0.905479	0.0319116	0.439645	0.958048	0.94213	0.972034	0.965706	0.164104	0.199755	0.740461	0.960915	0.699503	0.997032	0.973304	0.671641	0.999905	2.23474e-05	3.15995e-05	0.982726	0.963866	0.065478
	Gluteus	0.999967	0.999999	0.962758	0.99925	0.996706	0.999993	0.999808	1	0.994718	0.986221	0.716605	0.998401	0.934864	0.0267008	0.971584	0.706519	0.999984	0.999956	1	0.98301	0.729958	0.485499	0.166217	0.0383311	0.278519	0.999793	0.999735	1.70536e-05	0.977609	0.664317	0.442856	0.289722	0.473608	0.969678	0.0170516	0.999814	1	1	1	1	0.999994	0.99996	0.999601	0.881562	0.927119	0.819821	0.995412	0.999789
	VAT	2.59459e-05	0.00492777	0.000776136	0.092599	0.51233	3.13278e-05	0.149343	0.00670679	0.23883	2.09482e-06	0.000184339	0.72183	3.50156e-05	9.15723e-11	0.353768	0.000249127	0.958941	0.988	0.926143	0.000376304	0.00357107	0.000753634	0.000663741	2.87828e-06	1.68361e-06	0.519294	0.326668	5.43738e-06	0.780081	0.000220853	0.115023	0.00197103	1.71248e-06	0.0232031	2.30215e-05	0.000136914	0.88818	0.0021749	0.112737	0.26833	0.82836	0.733821	0.103965	0.389084	0.432202	0.0173038	0.588213	0.977727
	SAT	0.00288958	0.113213	0.0487186	0.999891	0.99987	0.00402109	0.585573	0.267622	0.985499	0.000429984	0.00606071	0.999407	0.00199122	2.46388e-07	0.866214	0.0108542	0.983033	0.995968	0.982026	0.0220403	0.235991	0.0269212	0.15578	0.00035913	0.000229359	0.707934	0.700909	0.00100014	0.999676	0.0484984	0.891042	0.108208	0.000184945	0.166258	0.000380887	0.00163216	0.958298	0.0134109	0.282979	0.387255	0.932844	0.898152	0.172287	0.948888	0.857762	0.126118	0.852695	0.996085
VAT	Liver	4.2852e-06	0.00181933	5.46534e-07	0.0195355	0.000496453	5.13436e-10	6.9611e-13	7.23024e-07	2.41131e-06	1.69231e-12	6.9611e-13	3.86282e-06	1.45967e-08	6.9611e-13	1.00731e-12	6.9611e-13	6.96665e-13	6.96332e-13	6.96221e-13	1.04075e-07	1.33901e-06	6.96665e-13	6.9611e-13	6.96221e-13	6.9611e-13	6.9611e-13	6.9611e-13	0.000760704	0.00522796	1.22801e-09	8.25562e-13	3.94529e-12	6.96332e-13	7.1565e-13	5.42085e-06	6.97664e-13	7.13873e-13	6.96554e-13	6.9611e-13	6.96332e-13	6.99329e-13	6.96221e-13	6.96332e-13	8.04523e-12	6.9611e-13	6.9611e-13	1.49055e-11	7.915e-12
	Heart	3.08767e-08	1.15692e-08	5.94866e-06	1.60586e-08	8.89038e-10	0.00267717	0.0494255	9.67498e-09	2.1267e-09	9.75024e-07	0.000557906	8.89622e-13	4.93572e-12	5.30267e-07	0.745384	0.00307389	0.971651	0.00690205	0.0996768	1.47883e-09	7.17771e-11	0.000157353	2.69268e-06	0.000551237	0.0014073	0.000786454	0.00969375	0.736655	6.96332e-13	6.31808e-11	1.36247e-12	1.92583e-09	4.43145e-05	3.16542e-06	2.03585e-07	4.863e-09	0.031926	2.68153e-05	7.15604e-07	0.012661	0.0326993	7.32151e-08	0.113685	7.27085e-13	1.12577e-12	3.30867e-05	4.73364e-09	8.44769e-13
	Kidney	7.29972e-13	6.9611e-13	1.7375e-12	6.9611e-13	6.9611e-13	7.26419e-13	0.0076424	6.96332e-13	6.9611e-13	7.43627e-13	6.73479e-06	7.02993e-13	6.9722e-13	3.11322e-07	0.817656	1.28657e-06	0.891045	0.668977	0.429559	2.17189e-10	1.65301e-12	0.00850456	0.0121061	0.017972	0.000626383	3.69923e-05	0.0382931	0.000146211	0.000173499	8.11829e-08	0.00569461	0.0283248	2.57348e-08	0.000797951	0.0471145	8.69257e-09	0.0823065	4.42986e-05	0.000762509	0.574347	0.243851	0.0274404	0.0342283	3.63263e-09	6.77024e-09	0.000835882	0.0904793	0.00315898
	Gluteus	3.01019e-05	0.00485152	1.43625e-05	0.199675	0.843901	2.94133e-05	0.252887	0.00609047	0.575277	1.39151e-05	0.0151269	0.94089	0.000679379	3.72482e-06	0.865879	0.0206452	0.988142	0.928152	0.877674	0.00296629	0.155359	0.122894	0.400511	0.052178	0.00211142	0.253664	0.126243	0.999997	0.99707	0.0226431	0.99065	0.425864	0.000670192	0.163711	0.372282	1.82094e-05	0.810195	0.00168058	0.109966	0.21383	0.895855	0.854353	0.200812	0.978903	0.969568	0.323865	0.909687	0.998796
	Soleus	2.59459e-05	0.00492777	0.000776136	0.092599	0.51233	3.13278e-05	0.149343	0.00670679	0.23883	2.09482e-06	0.000184339	0.72183	3.50156e-05	9.15723e-11	0.353768	0.000249127	0.958941	0.988	0.926143	0.000376304	0.00357107	0.000753634	0.000663741	2.87828e-06	1.68361e-06	0.519294	0.326668	5.43738e-06	0.780081	0.000220853	0.115023	0.00197103	1.71248e-06	0.0232031	2.30215e-05	0.000136914	0.88818	0.0021749	0.112737	0.26833	0.82836	0.733821	0.103965	0.389084	0.432202	0.0173038	0.588213	0.977727
	SAT	0.898384	0.948174	0.878474	0.192909	0.739524	0.874305	0.989973	0.812134	0.72893	0.861852	0.977356	0.934009	0.960204	0.491933	0.985521	0.955923	1	1	0.999988	0.916114	0.735477	0.953431	0.53641	0.919679	0.916609	0.999996	0.998732	0.860253	0.948139	0.670507	0.774487	0.850007	0.938895	0.994186	0.998391	0.999012	0.999998	0.999758	0.999914	1	0.999995	0.999974	1	0.954381	0.995543	0.995622	0.999778	0.999994
SAT	Liver	0.00111058	0.0787586	0.000221161	0.994852	0.104153	3.62129e-07	6.96221e-13	0.000455238	0.00205001	8.92739e-10	6.9611e-13	0.000711888	3.21915e-06	7.02771e-13	5.71896e-11	6.96221e-13	7.1565e-13	6.98663e-13	6.96332e-13	3.53439e-05	0.00120992	9.92539e-13	7.02438e-13	7.0155e-13	6.96332e-13	6.9611e-13	6.9611e-13	0.0803117	0.159287	3.13396e-06	2.13057e-10	3.14045e-09	8.29559e-13	3.27816e-12	0.000157132	8.29226e-13	1.21458e-12	7.28528e-13	6.9611e-13	6.97886e-13	7.96363e-13	6.96443e-13	6.9722e-13	2.44204e-09	6.96332e-13	6.96332e-13	5.75216e-10	1.70174e-10
	Heart	1.38626e-05	3.14002e-06	0.00172501	0.000611576	1.5506e-06	0.167693	0.36933	9.31483e-06	3.78388e-06	0.0004183	0.0219342	9.1723e-11	1.29763e-09	0.00188802	0.99716	0.104203	0.990659	0.02093	0.245915	6.71615e-07	1.38211e-07	0.0119828	0.00570487	0.0435636	0.086052	0.00421666	0.0777209	1	7.08766e-13	1.76562e-07	1.0824e-09	1.55526e-06	0.0051858	0.000154192	8.0607e-06	2.15097e-07	0.0907553	0.000397373	1.24027e-05	0.0338273	0.0978394	1.23981e-06	0.201689	1.23627e-11	4.71245e-11	0.00107842	1.43255e-07	4.88631e-12
	Kidney	1.48302e-11	6.9611e-13	4.90736e-10	6.9611e-13	6.9611e-13	1.60357e-11	0.0948977	7.19758e-13	6.9611e-13	2.67377e-11	0.000421781	2.83218e-12	9.60898e-13	0.000731816	0.998601	0.000143608	0.947653	0.790735	0.655938	6.71615e-08	1.10983e-09	0.174893	0.685731	0.340572	0.0381941	0.000238574	0.189512	0.0185264	0.0105543	9.24297e-05	0.309134	0.541926	5.00024e-06	0.0138095	0.228168	2.71541e-07	0.180368	0.00050229	0.00510712	0.703835	0.431083	0.0889438	0.0697349	6.36118e-07	3.5019e-07	0.0131042	0.276584	0.0125885
	Gluteus	0.00403706	0.126415	0.00253607	1	0.99998	0.00472953	0.76671	0.285536	0.999998	0.00277336	0.196099	1	0.0266859	0.00580135	0.999575	0.296059	0.996449	0.967517	0.965608	0.115274	0.964777	0.716057	1	0.574226	0.0912093	0.439389	0.422434	0.932169	0.999357	0.692214	0.989693	0.996278	0.033312	0.593536	0.775277	0.000314427	0.919834	0.0118878	0.290121	0.330744	0.96849	0.962018	0.305691	0.999997	0.999984	0.785187	0.991388	0.999965
	Soleus	0.00288958	0.113213	0.0487186	0.999891	0.99987	0.00402109	0.585573	0.267622	0.985499	0.000429984	0.00606071	0.999407	0.00199122	2.46388e-07	0.866214	0.0108542	0.983033	0.995968	0.982026	0.0220403	0.235991	0.0269212	0.15578	0.00035913	0.000229359	0.707934	0.700909	0.00100014	0.999676	0.0484984	0.891042	0.108208	0.000184945	0.166258	0.000380887	0.00163216	0.958298	0.0134109	0.282979	0.387255	0.932844	0.898152	0.172287	0.948888	0.857762	0.126118	0.852695	0.996085
	VAT	0.898384	0.948174	0.878474	0.192909	0.739524	0.874305	0.989973	0.812134	0.72893	0.861852	0.977356	0.934009	0.960204	0.491933	0.985521	0.955923	1	1	0.999988	0.916114	0.735477	0.953431	0.53641	0.919679	0.916609	0.999996	0.998732	0.860253	0.948139	0.670507	0.774487	0.850007	0.938895	0.994186	0.998391	0.999012	0.999998	0.999758	0.999914	1	0.999995	0.999974	1	0.954381	0.995543	0.995622	0.999778	0.999994
Multiple comparison post hoc Tuckeys
		p value
		Phosphatidylethanolamine
		PE(16:0_16:0)	PE(16:0_16:1)	PE(16:0_18:1)	PE(16:0_18:2)	PE(16:1_18:2)	PE(16:0_18:3) (a)	PE(16:0_18:3) (b)	PE(15-MHDA_18:1)	PE(17:0_18:1)	PE(15-MHDA_18:2)	PE(17:0_18:2)	PE(36:0)	PE(18:0_18:1)	PE(18:1_18:1)	PE(18:0_18:2)	PE(18:1_18:2)	PE(16:0_20:3)	PE(16:0_20:4)	PE(16:1_20:4)	PE(16:0_20:5)	PE(15-MHDA_20:4)	PE(17:0_20:4)	PE(18:0_20:3) (a)	PE(18:0_20:3) (b)	PE(18:0_20:4)	PE(38:5) (a)	PE(38:5) (b)	PE(16:0_22:6)	PE(15-MHDA_22:6)	PE(17:0_22:6)	PE(18:0_22:4)	PE(20:0_20:4)	PE(18:0_22:5) (n3)	PE(18:0_22:5) (n6)	PE(18:0_22:6)	PE(18:1_22:6) (a)	PE(18:1_22:6) (b)
Liver	Heart	3.02709e-08	8.47487e-09	0.530019	6.9611e-13	7.22311e-13	6.9611e-13	6.96887e-13	0.0764858	0.0116874	6.96332e-13	2.47002e-12	0.000547533	7.18852e-10	0.000478316	0.00523341	0.000755756	6.9722e-13	6.9611e-13	3.67806e-12	6.9611e-13	6.9611e-13	6.96332e-13	6.9833e-13	0.838581	5.6504e-06	6.96221e-13	0.999956	1.34376e-07	0.0062337	0.0537022	5.56877e-11	0.949584	0.16633	6.96998e-13	1.1476e-09	0.999999	0.999947
	Kidney	6.9611e-13	0.000845987	0.995527	6.9611e-13	8.72587e-08	6.9611e-13	8.14349e-13	0.999999	0.024833	6.9611e-13	6.96332e-13	0.426867	7.10677e-07	0.997818	1.44956e-08	3.13681e-06	1.09156e-11	1.56466e-10	0.359912	8.1507e-12	6.96332e-13	1.07034e-11	2.54646e-09	0.999999	0.999999	0.18708	3.92099e-05	3.30369e-12	7.22644e-13	2.04568e-07	1	1	2.24204e-09	0.601132	0.00576427	2.59367e-09	1.66494e-06
	Gluteus	0.416572	4.54433e-11	7.47624e-13	6.9611e-13	6.9722e-13	6.9611e-13	7.02327e-13	7.15872e-13	1.26102e-08	6.9611e-13	6.9611e-13	0.00070193	3.00864e-06	3.63885e-08	3.18956e-12	7.09877e-13	6.9611e-13	6.9611e-13	2.19569e-12	6.9611e-13	6.9611e-13	6.9611e-13	6.9611e-13	7.71215e-10	7.04881e-13	6.9611e-13	1.81392e-07	1.03406e-12	7.66165e-13	3.55951e-06	0.000825722	4.80782e-10	5.93591e-08	0.923345	0.24997	2.03314e-09	2.23283e-07
	Soleus	0.435025	9.91847e-11	2.04303e-12	6.9611e-13	7.15539e-13	6.9611e-13	7.25198e-13	2.23566e-12	1.87273e-07	6.9611e-13	6.96332e-13	0.0262692	0.000167066	2.72358e-05	1.01958e-09	1.49891e-12	6.9611e-13	6.9611e-13	1.98432e-11	6.9611e-13	6.9611e-13	6.9611e-13	6.9611e-13	4.58177e-09	8.22009e-13	6.9611e-13	6.88316e-07	2.31093e-12	5.89373e-12	8.11111e-05	0.019016	1.20208e-08	2.30743e-06	0.995535	0.930878	2.59078e-06	5.09514e-05
	VAT	0.196904	2.38121e-12	7.01328e-13	6.9611e-13	6.96443e-13	6.9611e-13	6.97331e-13	7.00995e-13	2.76754e-09	6.9611e-13	6.9611e-13	9.34507e-06	1.58371e-06	3.10469e-08	7.0699e-13	7.01661e-13	6.9611e-13	6.9611e-13	1.13232e-12	6.9611e-13	6.9611e-13	6.9611e-13	6.9611e-13	8.46767e-13	6.96332e-13	6.9611e-13	1.31692e-08	7.10432e-13	6.96443e-13	9.82844e-09	2.1581e-05	2.22581e-11	1.45941e-11	0.388538	0.00233004	2.39896e-11	3.32338e-09
	SAT	0.446692	1.70736e-09	2.31848e-12	6.9611e-13	1.26376e-11	6.9611e-13	7.24198e-13	2.99227e-12	1.205e-05	6.9611e-13	6.96221e-13	0.000264266	0.00605694	0.000387566	2.04103e-12	2.77756e-12	6.9611e-13	6.9611e-13	9.11237e-11	6.9611e-13	6.9611e-13	6.9611e-13	6.9611e-13	6.13566e-11	6.99329e-13	6.9611e-13	1.27264e-07	9.53237e-13	7.05658e-13	8.98627e-08	0.000708364	8.05178e-10	2.70191e-10	0.504464	0.00640978	3.19396e-10	3.47832e-08
Heart	Liver	3.02709e-08	8.47487e-09	0.530019	6.9611e-13	7.22311e-13	6.9611e-13	6.96887e-13	0.0764858	0.0116874	6.96332e-13	2.47002e-12	0.000547533	7.18852e-10	0.000478316	0.00523341	0.000755756	6.9722e-13	6.9611e-13	3.67806e-12	6.9611e-13	6.9611e-13	6.96332e-13	6.9833e-13	0.838581	5.6504e-06	6.96221e-13	0.999956	1.34376e-07	0.0062337	0.0537022	5.56877e-11	0.949584	0.16633	6.96998e-13	1.1476e-09	0.999999	0.999947
	Kidney	6.96332e-13	7.24198e-13	0.244939	0.999454	0.00480583	0.609507	0.977007	0.155264	1	0.597307	0.0115331	1.88279e-06	0.74833	0.00656002	0.00281011	0.460658	0.326241	1.73109e-05	7.32969e-13	1.12394e-05	0.987557	0.0648969	0.00895206	0.930602	3.55781e-05	1.00642e-12	1.63001e-05	0.00761784	2.11772e-09	1.72177e-11	6.06353e-10	0.958446	1.80578e-12	6.96332e-13	7.30527e-13	3.93124e-09	6.62812e-07
	Gluteus	1.90375e-10	0.361413	6.96443e-13	0.0118439	0.484901	0.000237115	0.999999	8.6651e-11	9.39249e-13	0.000637584	1.01491e-05	3.39436e-10	6.96332e-13	7.27973e-13	4.01977e-07	8.84051e-09	4.83012e-05	0.165051	0.971491	0.572973	0.00144016	0.000124023	1.23442e-06	4.75896e-08	5.61747e-07	1.55874e-05	7.46644e-08	0.0010197	6.30232e-09	2.43008e-10	6.96443e-13	2.38277e-11	2.4016e-11	6.96443e-13	4.49607e-12	3.07903e-09	8.91174e-08
	Soleus	5.75969e-10	0.318469	7.05658e-13	0.0323301	0.816316	0.00157448	0.999999	6.54329e-09	5.13978e-12	0.00477201	0.000299419	3.85243e-08	6.98663e-13	2.35866e-11	0.000134636	4.56187e-07	0.00050164	0.158542	0.998664	0.689111	0.00405571	0.000409515	7.84087e-05	2.46485e-07	5.19975e-06	0.000176417	2.93768e-07	0.00201299	4.34145e-07	7.85263e-09	7.24754e-13	6.04917e-10	1.05752e-09	7.0377e-13	6.41853e-10	3.8917e-06	2.14406e-05
	VAT	2.04685e-11	0.080434	6.96332e-13	0.00423952	0.596095	9.16899e-05	0.99999	2.54158e-11	7.38631e-13	0.00042986	1.04308e-06	3.85902e-12	6.96221e-13	7.13318e-13	1.49215e-09	5.34612e-09	3.28997e-06	0.0340053	0.964344	0.230262	0.000178105	3.63158e-06	3.20846e-10	8.39073e-12	4.40056e-09	2.14677e-06	5.31298e-09	7.32823e-05	2.86378e-11	1.42741e-12	6.96221e-13	1.72296e-12	7.03659e-13	6.96221e-13	7.02105e-13	3.58569e-11	1.31336e-09
	SAT	6.13049e-10	0.838724	7.07767e-13	0.0554935	0.988962	0.00707279	0.999998	1.00972e-08	2.18109e-10	0.00855829	7.19965e-05	2.34638e-10	7.67053e-13	3.04747e-10	1.17896e-07	1.31133e-06	0.000269002	0.101783	1	0.440473	0.00211599	5.06055e-05	4.59724e-08	2.86134e-09	7.06595e-08	4.46801e-05	5.45196e-08	0.000301357	4.07279e-10	1.21291e-11	6.9722e-13	4.41979e-11	9.09828e-13	6.96332e-13	8.058e-13	4.71536e-10	1.45586e-08
Kidney	Liver	6.9611e-13	0.000845987	0.995527	6.9611e-13	8.72587e-08	6.9611e-13	8.14349e-13	0.999999	0.024833	6.9611e-13	6.96332e-13	0.426867	7.10677e-07	0.997818	1.44956e-08	3.13681e-06	1.09156e-11	1.56466e-10	0.359912	8.1507e-12	6.96332e-13	1.07034e-11	2.54646e-09	0.999999	0.999999	0.18708	3.92099e-05	3.30369e-12	7.22644e-13	2.04568e-07	1	1	2.24204e-09	0.601132	0.00576427	2.59367e-09	1.66494e-06
	Heart	6.96332e-13	7.24198e-13	0.244939	0.999454	0.00480583	0.609507	0.977007	0.155264	1	0.597307	0.0115331	1.88279e-06	0.74833	0.00656002	0.00281011	0.460658	0.326241	1.73109e-05	7.32969e-13	1.12394e-05	0.987557	0.0648969	0.00895206	0.930602	3.55781e-05	1.00642e-12	1.63001e-05	0.00761784	2.11772e-09	1.72177e-11	6.06353e-10	0.958446	1.80578e-12	6.96332e-13	7.30527e-13	3.93124e-09	6.62812e-07
	Gluteus	6.9611e-13	6.96665e-13	3.08842e-12	0.0590654	3.1606e-05	2.70562e-06	0.962429	9.26259e-13	2.64899e-12	0.120822	0.376266	0.213571	7.12874e-13	2.68901e-08	0.173671	2.07897e-05	1.29393e-07	1.48257e-08	7.18647e-13	1.19047e-07	0.00032659	2.51874e-08	3.60676e-11	6.46605e-09	8.05467e-13	6.9611e-13	0.746442	0.995481	0.999921	0.984698	0.00126885	2.72818e-09	0.967147	0.996866	0.767177	1	0.997697
	Soleus	6.9611e-13	6.97886e-13	4.70409e-11	0.122782	0.000271921	2.10322e-05	0.967788	1.35749e-11	2.81311e-11	0.332689	0.855044	0.825631	1.69398e-12	1.3619e-05	0.930984	0.00055114	1.57213e-06	2.72111e-08	9.47686e-13	4.33533e-07	0.000938852	1.09677e-07	2.22117e-09	3.08777e-08	1.90981e-12	6.96221e-13	0.82097	0.997068	0.908764	0.807047	0.0226714	5.21509e-08	0.683735	0.957574	0.185759	0.688424	0.992291
	VAT	6.9611e-13	6.96332e-13	9.97313e-13	0.0272936	3.71182e-05	9.55511e-07	0.941681	7.63056e-13	1.11888e-12	0.10978	0.15581	0.0140046	7.02216e-13	2.41729e-08	0.00493283	1.75814e-05	8.87469e-09	1.00491e-09	7.02993e-13	9.62763e-09	4.23121e-05	7.40183e-10	7.18647e-13	2.69196e-12	6.97331e-13	6.9611e-13	0.412973	0.866971	0.959745	0.996525	4.49294e-05	1.58111e-10	0.896144	0.999972	0.999999	0.932355	0.741118
	SAT	6.9611e-13	7.1565e-13	5.63539e-11	0.18666	0.083565	0.000102523	0.965983	1.96642e-11	1.17092e-09	0.442494	0.621518	0.0967377	3.06343e-11	0.000173082	0.0540603	0.00138918	8.4209e-07	1.40075e-08	1.72296e-12	1.23039e-07	0.000491056	1.42454e-08	3.49554e-12	4.78719e-10	7.28417e-13	6.9611e-13	0.537542	0.908264	0.981315	0.998416	0.00104678	3.91278e-09	0.960357	0.999991	1	0.96212	0.82763
Gluteus	Liver	0.416572	4.54433e-11	7.47624e-13	6.9611e-13	6.9722e-13	6.9611e-13	7.02327e-13	7.15872e-13	1.26102e-08	6.9611e-13	6.9611e-13	0.00070193	3.00864e-06	3.63885e-08	3.18956e-12	7.09877e-13	6.9611e-13	6.9611e-13	2.19569e-12	6.9611e-13	6.9611e-13	6.9611e-13	6.9611e-13	7.71215e-10	7.04881e-13	6.9611e-13	1.81392e-07	1.03406e-12	7.66165e-13	3.55951e-06	0.000825722	4.80782e-10	5.93591e-08	0.923345	0.24997	2.03314e-09	2.23283e-07
	Heart	1.90375e-10	0.361413	6.96443e-13	0.0118439	0.484901	0.000237115	0.999999	8.6651e-11	9.39249e-13	0.000637584	1.01491e-05	3.39436e-10	6.96332e-13	7.27973e-13	4.01977e-07	8.84051e-09	4.83012e-05	0.165051	0.971491	0.572973	0.00144016	0.000124023	1.23442e-06	4.75896e-08	5.61747e-07	1.55874e-05	7.46644e-08	0.0010197	6.30232e-09	2.43008e-10	6.96443e-13	2.38277e-11	2.4016e-11	6.96443e-13	4.49607e-12	3.07903e-09	8.91174e-08
	Kidney	6.9611e-13	6.96665e-13	3.08842e-12	0.0590654	3.1606e-05	2.70562e-06	0.962429	9.26259e-13	2.64899e-12	0.120822	0.376266	0.213571	7.12874e-13	2.68901e-08	0.173671	2.07897e-05	1.29393e-07	1.48257e-08	7.18647e-13	1.19047e-07	0.00032659	2.51874e-08	3.60676e-11	6.46605e-09	8.05467e-13	6.9611e-13	0.746442	0.995481	0.999921	0.984698	0.00126885	2.72818e-09	0.967147	0.996866	0.767177	1	0.997697
	Soleus	1	0.999998	0.99819	0.999994	0.999424	0.999806	1	0.976134	0.999456	0.999466	0.990487	0.955996	0.974207	0.722203	0.824398	0.986257	0.999272	1	0.999879	1	0.999999	0.999999	0.971239	0.999999	0.99986	0.999276	1	1	0.977597	0.995645	0.981861	0.997735	0.991071	0.999611	0.926825	0.646609	0.879246
	VAT	0.999846	0.994599	0.999878	0.999992	0.999987	1	1	1	0.999999	1	0.999501	0.93363	1	0.99999	0.836896	0.999999	0.997614	0.99775	1	0.998581	0.999177	0.982761	0.37833	0.29066	0.920519	0.999839	0.99896	0.996211	0.857293	0.790287	0.972734	0.996542	0.349836	0.975819	0.647981	0.950728	0.965742
	SAT	1	0.993856	0.996807	0.99961	0.208927	0.979746	1	0.954434	0.688331	0.99581	0.999919	0.999015	0.448592	0.266892	0.995653	0.93404	0.999964	0.999899	0.984403	0.999963	1	0.999125	0.895835	0.923985	0.977127	1	0.999689	0.9979	0.918729	0.857263	0.999985	0.99999	0.527259	0.985879	0.726971	0.973445	0.982814
Soleus	Liver	0.435025	9.91847e-11	2.04303e-12	6.9611e-13	7.15539e-13	6.9611e-13	7.25198e-13	2.23566e-12	1.87273e-07	6.9611e-13	6.96332e-13	0.0262692	0.000167066	2.72358e-05	1.01958e-09	1.49891e-12	6.9611e-13	6.9611e-13	1.98432e-11	6.9611e-13	6.9611e-13	6.9611e-13	6.9611e-13	4.58177e-09	8.22009e-13	6.9611e-13	6.88316e-07	2.31093e-12	5.89373e-12	8.11111e-05	0.019016	1.20208e-08	2.30743e-06	0.995535	0.930878	2.59078e-06	5.09514e-05
	Heart	5.75969e-10	0.318469	7.05658e-13	0.0323301	0.816316	0.00157448	0.999999	6.54329e-09	5.13978e-12	0.00477201	0.000299419	3.85243e-08	6.98663e-13	2.35866e-11	0.000134636	4.56187e-07	0.00050164	0.158542	0.998664	0.689111	0.00405571	0.000409515	7.84087e-05	2.46485e-07	5.19975e-06	0.000176417	2.93768e-07	0.00201299	4.34145e-07	7.85263e-09	7.24754e-13	6.04917e-10	1.05752e-09	7.0377e-13	6.41853e-10	3.8917e-06	2.14406e-05
	Kidney	6.9611e-13	6.97886e-13	4.70409e-11	0.122782	0.000271921	2.10322e-05	0.967788	1.35749e-11	2.81311e-11	0.332689	0.855044	0.825631	1.69398e-12	1.3619e-05	0.930984	0.00055114	1.57213e-06	2.72111e-08	9.47686e-13	4.33533e-07	0.000938852	1.09677e-07	2.22117e-09	3.08777e-08	1.90981e-12	6.96221e-13	0.82097	0.997068	0.908764	0.807047	0.0226714	5.21509e-08	0.683735	0.957574	0.185759	0.688424	0.992291
	Gluteus	1	0.999998	0.99819	0.999994	0.999424	0.999806	1	0.976134	0.999456	0.999466	0.990487	0.955996	0.974207	0.722203	0.824398	0.986257	0.999272	1	0.999879	1	0.999999	0.999999	0.971239	0.999999	0.99986	0.999276	1	1	0.977597	0.995645	0.981861	0.997735	0.991071	0.999611	0.926825	0.646609	0.879246
	VAT	0.99996	0.999262	0.975505	0.999606	0.999987	0.999127	1	0.9658	0.996773	0.999647	0.908373	0.408568	0.975848	0.812757	0.132597	0.993698	0.950529	0.999634	0.999836	0.996784	0.996783	0.968093	0.0739309	0.261368	0.788897	0.983642	0.997965	0.996269	0.367277	0.428624	0.624419	0.910341	0.101694	0.870997	0.118451	0.13019	0.339147
	SAT	1	0.983972	1	0.999995	0.474866	0.999232	1	1	0.919196	0.999996	0.999662	0.79666	0.938803	0.98951	0.489266	0.999953	0.999997	0.999996	0.999349	0.999817	0.999995	0.997034	0.424834	0.88751	0.907389	0.99974	0.999278	0.997851	0.490562	0.532155	0.948324	0.988939	0.197227	0.911272	0.174641	0.203369	0.451117
VAT	Liver	0.196904	2.38121e-12	7.01328e-13	6.9611e-13	6.96443e-13	6.9611e-13	6.97331e-13	7.00995e-13	2.76754e-09	6.9611e-13	6.9611e-13	9.34507e-06	1.58371e-06	3.10469e-08	7.0699e-13	7.01661e-13	6.9611e-13	6.9611e-13	1.13232e-12	6.9611e-13	6.9611e-13	6.9611e-13	6.9611e-13	8.46767e-13	6.96332e-13	6.9611e-13	1.31692e-08	7.10432e-13	6.96443e-13	9.82844e-09	2.1581e-05	2.22581e-11	1.45941e-11	0.388538	0.00233004	2.39896e-11	3.32338e-09
	Heart	2.04685e-11	0.080434	6.96332e-13	0.00423952	0.596095	9.16899e-05	0.99999	2.54158e-11	7.38631e-13	0.00042986	1.04308e-06	3.85902e-12	6.96221e-13	7.13318e-13	1.49215e-09	5.34612e-09	3.28997e-06	0.0340053	0.964344	0.230262	0.000178105	3.63158e-06	3.20846e-10	8.39073e-12	4.40056e-09	2.14677e-06	5.31298e-09	7.32823e-05	2.86378e-11	1.42741e-12	6.96221e-13	1.72296e-12	7.03659e-13	6.96221e-13	7.02105e-13	3.58569e-11	1.31336e-09
	Kidney	6.9611e-13	6.96332e-13	9.97313e-13	0.0272936	3.71182e-05	9.55511e-07	0.941681	7.63056e-13	1.11888e-12	0.10978	0.15581	0.0140046	7.02216e-13	2.41729e-08	0.00493283	1.75814e-05	8.87469e-09	1.00491e-09	7.02993e-13	9.62763e-09	4.23121e-05	7.40183e-10	7.18647e-13	2.69196e-12	6.97331e-13	6.9611e-13	0.412973	0.866971	0.959745	0.996525	4.49294e-05	1.58111e-10	0.896144	0.999972	0.999999	0.932355	0.741118
	Gluteus	0.999846	0.994599	0.999878	0.999992	0.999987	1	1	1	0.999999	1	0.999501	0.93363	1	0.99999	0.836896	0.999999	0.997614	0.99775	1	0.998581	0.999177	0.982761	0.37833	0.29066	0.920519	0.999839	0.99896	0.996211	0.857293	0.790287	0.972734	0.996542	0.349836	0.975819	0.647981	0.950728	0.965742
	Soleus	0.99996	0.999262	0.975505	0.999606	0.999987	0.999127	1	0.9658	0.996773	0.999647	0.908373	0.408568	0.975848	0.812757	0.132597	0.993698	0.950529	0.999634	0.999836	0.996784	0.996783	0.968093	0.0739309	0.261368	0.788897	0.983642	0.997965	0.996269	0.367277	0.428624	0.624419	0.910341	0.101694	0.870997	0.118451	0.13019	0.339147
	SAT	0.999941	0.844649	0.966138	0.995887	0.272499	0.960402	1	0.937603	0.563683	0.996624	0.990171	0.998192	0.435495	0.337144	0.995577	0.957693	0.982186	0.999994	0.980937	0.999992	0.999735	0.999942	0.986033	0.946687	0.999996	0.999666	1	1	1	1	0.996189	0.999835	0.999999	1	1	1	1
SAT	Liver	0.446692	1.70736e-09	2.31848e-12	6.9611e-13	1.26376e-11	6.9611e-13	7.24198e-13	2.99227e-12	1.205e-05	6.9611e-13	6.96221e-13	0.000264266	0.00605694	0.000387566	2.04103e-12	2.77756e-12	6.9611e-13	6.9611e-13	9.11237e-11	6.9611e-13	6.9611e-13	6.9611e-13	6.9611e-13	6.13566e-11	6.99329e-13	6.9611e-13	1.27264e-07	9.53237e-13	7.05658e-13	8.98627e-08	0.000708364	8.05178e-10	2.70191e-10	0.504464	0.00640978	3.19396e-10	3.47832e-08
	Heart	6.13049e-10	0.838724	7.07767e-13	0.0554935	0.988962	0.00707279	0.999998	1.00972e-08	2.18109e-10	0.00855829	7.19965e-05	2.34638e-10	7.67053e-13	3.04747e-10	1.17896e-07	1.31133e-06	0.000269002	0.101783	1	0.440473	0.00211599	5.06055e-05	4.59724e-08	2.86134e-09	7.06595e-08	4.46801e-05	5.45196e-08	0.000301357	4.07279e-10	1.21291e-11	6.9722e-13	4.41979e-11	9.09828e-13	6.96332e-13	8.058e-13	4.71536e-10	1.45586e-08
	Kidney	6.9611e-13	7.1565e-13	5.63539e-11	0.18666	0.083565	0.000102523	0.965983	1.96642e-11	1.17092e-09	0.442494	0.621518	0.0967377	3.06343e-11	0.000173082	0.0540603	0.00138918	8.4209e-07	1.40075e-08	1.72296e-12	1.23039e-07	0.000491056	1.42454e-08	3.49554e-12	4.78719e-10	7.28417e-13	6.9611e-13	0.537542	0.908264	0.981315	0.998416	0.00104678	3.91278e-09	0.960357	0.999991	1	0.96212	0.82763
	Gluteus	1	0.993856	0.996807	0.99961	0.208927	0.979746	1	0.954434	0.688331	0.99581	0.999919	0.999015	0.448592	0.266892	0.995653	0.93404	0.999964	0.999899	0.984403	0.999963	1	0.999125	0.895835	0.923985	0.977127	1	0.999689	0.9979	0.918729	0.857263	0.999985	0.99999	0.527259	0.985879	0.726971	0.973445	0.982814
	Soleus	1	0.983972	1	0.999995	0.474866	0.999232	1	1	0.919196	0.999996	0.999662	0.79666	0.938803	0.98951	0.489266	0.999953	0.999997	0.999996	0.999349	0.999817	0.999995	0.997034	0.424834	0.88751	0.907389	0.99974	0.999278	0.997851	0.490562	0.532155	0.948324	0.988939	0.197227	0.911272	0.174641	0.203369	0.451117
	VAT	0.999941	0.844649	0.966138	0.995887	0.272499	0.960402	1	0.937603	0.563683	0.996624	0.990171	0.998192	0.435495	0.337144	0.995577	0.957693	0.982186	0.999994	0.980937	0.999992	0.999735	0.999942	0.986033	0.946687	0.999996	0.999666	1	1	1	1	0.996189	0.999835	0.999999	1	1	1	1
Multiple comparison post hoc Tuckeys
		p value
		Phosphatidylglycerol
		PG(34:1)	PG(36:1)	PG(36:2)	PG(34:2)
Liver	Heart	1.20126e-12	0.106471	6.9611e-13	1.45428e-08
	Kidney	0.98795	0.999951	0.997563	0.00204331
	Gluteus	0.953249	1	0.999987	0.00253019
	Soleus	0.978524	0.983168	0.907138	0.0319797
	VAT	0.157842	0.99998	0.575756	2.57004e-05
	SAT	0.258837	0.995985	0.718822	0.00014237
Heart	Liver	1.20126e-12	0.106471	6.9611e-13	1.45428e-08
	Kidney	4.92394e-11	0.267114	6.9611e-13	7.99583e-13
	Gluteus	9.10383e-13	0.166571	6.96332e-13	8.24008e-13
	Soleus	2.01938e-12	0.642412	6.99329e-13	5.98599e-12
	VAT	6.96665e-13	0.0737397	6.9611e-13	6.96998e-13
	SAT	7.11764e-13	0.519527	6.9611e-13	7.18203e-13
Kidney	Liver	0.98795	0.999951	0.997563	0.00204331
	Heart	4.92394e-11	0.267114	6.9611e-13	7.99583e-13
	Gluteus	0.653286	0.999984	0.988836	1
	Soleus	0.751818	0.998652	0.681316	0.989177
	VAT	0.0421515	0.998637	0.920942	0.918001
	SAT	0.0817956	0.999894	0.96167	0.958266
Gluteus	Liver	0.953249	1	0.999987	0.00253019
	Heart	9.10383e-13	0.166571	6.96332e-13	8.24008e-13
	Kidney	0.653286	0.999984	0.988836	1
	Soleus	1	0.989734	0.972675	0.993278
	VAT	0.770147	0.99997	0.502631	0.894233
	SAT	0.850054	0.997793	0.641079	0.943781
Soleus	Liver	0.978524	0.983168	0.907138	0.0319797
	Heart	2.01938e-12	0.642412	6.99329e-13	5.98599e-12
	Kidney	0.751818	0.998652	0.681316	0.989177
	Gluteus	1	0.989734	0.972675	0.993278
	VAT	0.747575	0.94995	0.117369	0.530789
	SAT	0.827993	0.999997	0.198259	0.653961
VAT	Liver	0.157842	0.99998	0.575756	2.57004e-05
	Heart	6.96665e-13	0.0737397	6.9611e-13	6.96998e-13
	Kidney	0.0421515	0.998637	0.920942	0.918001
	Gluteus	0.770147	0.99997	0.502631	0.894233
	Soleus	0.747575	0.94995	0.117369	0.530789
	SAT	1	0.981601	1	1
SAT	Liver	0.258837	0.995985	0.718822	0.00014237
	Heart	7.11764e-13	0.519527	6.9611e-13	7.18203e-13
	Kidney	0.0817956	0.999894	0.96167	0.958266
	Gluteus	0.850054	0.997793	0.641079	0.943781
	Soleus	0.827993	0.999997	0.198259	0.653961
	VAT	1	0.981601	1	1
Multiple comparison post hoc Tuckeys
		p value
		Phosphatidylinositol
		PI(16:0/16:0)	PI(16:0_16:1)	PI(34:0)	PI(34:1)	PI(17:0_18:1) (a+b)	PI(17:0_18:2) (a+b)	PI(18:0_18:1)	PI(36:2) (a+b)	PI(18:1/18:2)	PI(16:0/20:3) (a)	PI(16:0/20:3) (b)	PI(16:0_20:4)	PI(17:0_20:4) (a+b)	PI(37:6)	PI(18:0/20:2)	PI(18:0_20:3) (a)	PI(18:0_20:3) (b)	PI(18:0_20:4)	PI(38:5) (a)	PI (38:5) (b)	PI(38:6)	PI(39:6) (a+b)	PI(18:0_22:4)	PI(20:0_20:4)	PI(18:0_22:5) (n3)	PI(18:0_22:5) (n6)	PI(18:0_22:6)
Liver	Heart	0.980058	0.00621738	0.856952	0.0365591	0.999882	2.33047e-12	2.8255e-05	0.00147518	0.000307013	7.14984e-13	6.96887e-13	6.9611e-13	6.9611e-13	0.250631	8.95395e-13	6.9611e-13	7.00884e-13	8.09464e-13	0.0010812	2.58327e-12	6.76981e-12	1.7843e-06	1.02374e-10	6.9722e-13	2.76154e-05	1.84216e-07	3.45264e-09
	Kidney	6.9611e-13	7.12763e-13	6.9611e-13	6.9833e-13	0.000484858	7.95253e-13	0.000185224	6.71319e-12	4.08492e-05	1.93259e-09	7.0155e-13	2.3912e-12	6.96443e-13	0.23452	0.000373254	1.35299e-09	7.47291e-13	1.20018e-10	9.55761e-09	2.225e-12	0.00303778	4.01446e-06	1.75929e-09	4.38849e-12	1.41058e-09	6.06341e-06	5.70896e-09
	Gluteus	0.906494	1.98605e-05	0.980679	0.123567	0.170049	6.96998e-13	1	7.40741e-13	2.40739e-07	6.96332e-13	6.96332e-13	6.9611e-13	6.9611e-13	0.98999	3.66566e-09	1.02107e-12	2.9022e-11	6.96443e-13	7.24198e-13	6.96554e-13	7.49067e-13	1.98985e-07	1.60216e-09	6.9611e-13	0.0723857	0.00357703	6.07235e-05
	Soleus	0.944136	0.000171179	1	0.958565	0.943699	7.63833e-13	0.611923	1.33017e-11	4.67444e-06	6.96443e-13	7.08766e-13	6.9611e-13	6.9611e-13	0.886207	0.00735438	4.9104e-09	5.10241e-07	7.08322e-13	1.11089e-12	7.00884e-13	1.08658e-12	8.40806e-07	1.69187e-05	6.96332e-13	0.425399	0.325951	0.00322765
	VAT	0.826623	8.57578e-07	0.201375	1.63092e-05	0.00190938	6.96332e-13	0.00127319	6.96998e-13	1.66823e-07	6.96221e-13	6.9611e-13	6.9611e-13	6.9611e-13	0.674126	6.96332e-13	6.9611e-13	6.9611e-13	6.9611e-13	6.9722e-13	6.96221e-13	6.98663e-13	8.64967e-10	6.97331e-13	6.9611e-13	2.3045e-11	2.77932e-10	5.38702e-12
	SAT	0.897005	4.9478e-05	0.377268	0.000639674	0.0261324	7.31748e-13	0.0311155	7.43627e-13	1.70154e-05	6.96887e-13	6.96443e-13	6.9611e-13	6.9611e-13	0.999669	6.99329e-13	6.9611e-13	6.96332e-13	6.96221e-13	9.53793e-13	6.98108e-13	7.75713e-13	2.74663e-08	7.58948e-13	6.96221e-13	3.81343e-10	3.65655e-09	6.53212e-11
Heart	Liver	0.980058	0.00621738	0.856952	0.0365591	0.999882	2.33047e-12	2.8255e-05	0.00147518	0.000307013	7.14984e-13	6.96887e-13	6.9611e-13	6.9611e-13	0.250631	8.95395e-13	6.9611e-13	7.00884e-13	8.09464e-13	0.0010812	2.58327e-12	6.76981e-12	1.7843e-06	1.02374e-10	6.9722e-13	2.76154e-05	1.84216e-07	3.45264e-09
	Kidney	6.9611e-13	6.9611e-13	6.9611e-13	1.78324e-11	0.00128891	0.679323	0.999992	4.01097e-06	1.28635e-11	0.0757487	0.999996	9.05616e-06	0.565384	0.999996	1.24339e-05	6.25028e-08	1	0.744724	0.00815112	0.98837	4.31356e-05	0.999997	0.999962	0.499325	0.0300906	0.997301	0.999738
	Gluteus	0.999749	0.399035	0.999774	1.74416e-05	0.0876223	0.0365563	0.000105697	1.69915e-08	8.12017e-13	0.0590231	0.699668	0.609374	0.421859	0.0755699	0.236031	0.000439156	0.390333	0.116303	1.39851e-08	0.0203164	0.309896	0.93758	0.99998	0.0690747	0.281175	0.170738	0.238514
	Soleus	0.999951	0.70755	0.891728	0.0065625	0.835142	0.332812	0.0326378	4.88993e-06	3.7309e-12	0.157815	0.99949	0.738866	0.64804	0.0290864	2.22149e-06	1.76533e-07	0.00086218	0.452989	1.54455e-07	0.0448721	0.449487	0.971759	0.148177	0.479035	0.0665691	0.00291643	0.0313293
	VAT	0.998101	0.0889366	0.886614	4.56091e-10	0.000700817	0.00480911	2.2965e-11	3.18525e-10	7.46847e-13	0.0531332	0.292183	0.594219	0.174794	0.00582816	0.0523452	0.389901	0.0169726	8.34516e-05	5.15547e-10	0.00116309	0.0743944	0.199842	0.00430864	0.0146213	0.00130429	0.338315	0.269132
	SAT	0.999408	0.468488	0.96343	4.18508e-08	0.0116814	0.229681	3.19471e-09	1.01058e-08	1.06783e-11	0.23023	0.695801	0.938081	0.612951	0.189735	0.151657	0.813879	0.191426	0.000822699	9.07517e-08	0.0200336	0.185863	0.490223	0.0243293	0.092463	0.00527444	0.486864	0.378388
Kidney	Liver	6.9611e-13	7.12763e-13	6.9611e-13	6.9833e-13	0.000484858	7.95253e-13	0.000185224	6.71319e-12	4.08492e-05	1.93259e-09	7.0155e-13	2.3912e-12	6.96443e-13	0.23452	0.000373254	1.35299e-09	7.47291e-13	1.20018e-10	9.55761e-09	2.225e-12	0.00303778	4.01446e-06	1.75929e-09	4.38849e-12	1.41058e-09	6.06341e-06	5.70896e-09
	Heart	6.9611e-13	6.9611e-13	6.9611e-13	1.78324e-11	0.00128891	0.679323	0.999992	4.01097e-06	1.28635e-11	0.0757487	0.999996	9.05616e-06	0.565384	0.999996	1.24339e-05	6.25028e-08	1	0.744724	0.00815112	0.98837	4.31356e-05	0.999997	0.999962	0.499325	0.0300906	0.997301	0.999738
	Gluteus	6.9611e-13	6.9611e-13	6.9611e-13	6.96221e-13	3.91814e-07	0.735721	0.000522357	0.73311	0.784088	2.49247e-05	0.844705	1.16206e-07	0.0137209	0.0738007	0.034531	0.189399	0.467205	0.00436095	0.00724419	0.172874	1.05005e-07	0.980189	1	0.000725864	8.08236e-05	0.521227	0.154998
	Soleus	6.9611e-13	6.9611e-13	6.96221e-13	7.00884e-13	8.44729e-05	0.996527	0.0789217	0.999994	0.979847	0.000136728	0.999984	4.64513e-07	0.0390865	0.0293869	0.990528	1	0.0018552	0.0362507	0.0286114	0.273715	4.42691e-07	0.992556	0.304574	0.0158236	1.28317e-05	0.0236973	0.0199052
	VAT	6.9611e-13	6.9611e-13	6.9611e-13	6.9611e-13	1.12144e-09	0.348025	2.90981e-10	0.21223	0.832659	1.67114e-05	0.472927	5.95018e-08	0.00295347	0.00683033	1.24866e-09	1.90297e-10	0.0292891	1.79802e-06	0.000659479	0.0216412	6.53417e-09	0.348933	0.00402681	9.93411e-05	0.969495	0.155605	0.565046
	SAT	6.9611e-13	6.9611e-13	6.9611e-13	6.9611e-13	5.16104e-08	0.983517	2.57271e-08	0.47467	0.999073	0.000249829	0.835286	2.00948e-06	0.034245	0.175742	1.88186e-08	8.11082e-09	0.240612	2.10799e-05	0.0192916	0.156874	8.08724e-08	0.655149	0.0201674	0.00126201	0.989904	0.255253	0.663005
Gluteus	Liver	0.906494	1.98605e-05	0.980679	0.123567	0.170049	6.96998e-13	1	7.40741e-13	2.40739e-07	6.96332e-13	6.96332e-13	6.9611e-13	6.9611e-13	0.98999	3.66566e-09	1.02107e-12	2.9022e-11	6.96443e-13	7.24198e-13	6.96554e-13	7.49067e-13	1.98985e-07	1.60216e-09	6.9611e-13	0.0723857	0.00357703	6.07235e-05
	Heart	0.999749	0.399035	0.999774	1.74416e-05	0.0876223	0.0365563	0.000105697	1.69915e-08	8.12017e-13	0.0590231	0.699668	0.609374	0.421859	0.0755699	0.236031	0.000439156	0.390333	0.116303	1.39851e-08	0.0203164	0.309896	0.93758	0.99998	0.0690747	0.281175	0.170738	0.238514
	Kidney	6.9611e-13	6.9611e-13	6.9611e-13	6.96221e-13	3.91814e-07	0.735721	0.000522357	0.73311	0.784088	2.49247e-05	0.844705	1.16206e-07	0.0137209	0.0738007	0.034531	0.189399	0.467205	0.00436095	0.00724419	0.172874	1.05005e-07	0.980189	1	0.000725864	8.08236e-05	0.521227	0.154998
	Soleus	1	0.99974	0.983957	0.729309	0.837905	0.97736	0.690703	0.866699	0.998113	0.999943	0.946424	1	0.999975	0.998911	0.00676944	0.221432	0.22283	0.996243	0.999838	0.999999	0.999999	1	0.291707	0.977194	0.987963	0.684554	0.960179
	VAT	0.999999	0.993502	0.745317	0.110616	0.732131	0.997171	0.00259045	0.976892	0.999999	1	0.997157	1	0.999579	0.983217	9.62116e-05	1.01511e-06	6.62078e-05	0.286359	0.993985	0.984069	0.996874	0.857932	0.00437027	0.999168	2.1301e-06	0.000891654	0.00101754
	SAT	1	1	0.879617	0.47873	0.976039	0.994539	0.0442148	0.99913	0.970939	0.999027	1	0.997701	0.999994	0.99995	0.000634576	2.63661e-05	0.00210869	0.543009	0.999994	0.999999	0.999809	0.978617	0.0216044	1	1.39573e-05	0.00298799	0.00288788
Soleus	Liver	0.944136	0.000171179	1	0.958565	0.943699	7.63833e-13	0.611923	1.33017e-11	4.67444e-06	6.96443e-13	7.08766e-13	6.9611e-13	6.9611e-13	0.886207	0.00735438	4.9104e-09	5.10241e-07	7.08322e-13	1.11089e-12	7.00884e-13	1.08658e-12	8.40806e-07	1.69187e-05	6.96332e-13	0.425399	0.325951	0.00322765
	Heart	0.999951	0.70755	0.891728	0.0065625	0.835142	0.332812	0.0326378	4.88993e-06	3.7309e-12	0.157815	0.99949	0.738866	0.64804	0.0290864	2.22149e-06	1.76533e-07	0.00086218	0.452989	1.54455e-07	0.0448721	0.449487	0.971759	0.148177	0.479035	0.0665691	0.00291643	0.0313293
	Kidney	6.9611e-13	6.9611e-13	6.96221e-13	7.00884e-13	8.44729e-05	0.996527	0.0789217	0.999994	0.979847	0.000136728	0.999984	4.64513e-07	0.0390865	0.0293869	0.990528	1	0.0018552	0.0362507	0.0286114	0.273715	4.42691e-07	0.992556	0.304574	0.0158236	1.28317e-05	0.0236973	0.0199052
	Gluteus	1	0.99974	0.983957	0.729309	0.837905	0.97736	0.690703	0.866699	0.998113	0.999943	0.946424	1	0.999975	0.998911	0.00676944	0.221432	0.22283	0.996243	0.999838	0.999999	0.999999	1	0.291707	0.977194	0.987963	0.684554	0.960179
	VAT	0.999993	0.942988	0.287288	0.00223587	0.0939648	0.780957	2.30414e-05	0.359656	0.999546	0.999982	0.679514	1	0.994282	0.999964	3.50522e-10	6.20068e-10	3.24236e-08	0.0999184	0.952512	0.968164	0.991425	0.830058	4.06762e-06	0.835947	3.68999e-07	7.2957e-06	7.60125e-05
	SAT	0.999999	0.999855	0.4581	0.0277081	0.366275	0.999995	0.000750603	0.642788	0.999841	0.999997	0.938376	0.999566	1	0.988828	4.68845e-09	2.03981e-08	1.73409e-06	0.24911	0.999999	0.999952	0.998971	0.967379	3.9397e-05	0.980763	2.40857e-06	3.44013e-05	0.000253227
VAT	Liver	0.826623	8.57578e-07	0.201375	1.63092e-05	0.00190938	6.96332e-13	0.00127319	6.96998e-13	1.66823e-07	6.96221e-13	6.9611e-13	6.9611e-13	6.9611e-13	0.674126	6.96332e-13	6.9611e-13	6.9611e-13	6.9611e-13	6.9722e-13	6.96221e-13	6.98663e-13	8.64967e-10	6.97331e-13	6.9611e-13	2.3045e-11	2.77932e-10	5.38702e-12
	Heart	0.998101	0.0889366	0.886614	4.56091e-10	0.000700817	0.00480911	2.2965e-11	3.18525e-10	7.46847e-13	0.0531332	0.292183	0.594219	0.174794	0.00582816	0.0523452	0.389901	0.0169726	8.34516e-05	5.15547e-10	0.00116309	0.0743944	0.199842	0.00430864	0.0146213	0.00130429	0.338315	0.269132
	Kidney	6.9611e-13	6.9611e-13	6.9611e-13	6.9611e-13	1.12144e-09	0.348025	2.90981e-10	0.21223	0.832659	1.67114e-05	0.472927	5.95018e-08	0.00295347	0.00683033	1.24866e-09	1.90297e-10	0.0292891	1.79802e-06	0.000659479	0.0216412	6.53417e-09	0.348933	0.00402681	9.93411e-05	0.969495	0.155605	0.565046
	Gluteus	0.999999	0.993502	0.745317	0.110616	0.732131	0.997171	0.00259045	0.976892	0.999999	1	0.997157	1	0.999579	0.983217	9.62116e-05	1.01511e-06	6.62078e-05	0.286359	0.993985	0.984069	0.996874	0.857932	0.00437027	0.999168	2.1301e-06	0.000891654	0.00101754
	Soleus	0.999993	0.942988	0.287288	0.00223587	0.0939648	0.780957	2.30414e-05	0.359656	0.999546	0.999982	0.679514	1	0.994282	0.999964	3.50522e-10	6.20068e-10	3.24236e-08	0.0999184	0.952512	0.968164	0.991425	0.830058	4.06762e-06	0.835947	3.68999e-07	7.2957e-06	7.60125e-05
	SAT	1	0.993708	0.999998	0.994453	0.997477	0.88116	0.988505	0.999862	0.98478	0.999465	0.998991	0.998115	0.9964	0.934604	0.999987	0.998412	0.989873	0.999945	0.978954	0.996094	0.999995	0.999822	0.999938	0.999371	1	1	1
SAT	Liver	0.897005	4.9478e-05	0.377268	0.000639674	0.0261324	7.31748e-13	0.0311155	7.43627e-13	1.70154e-05	6.96887e-13	6.96443e-13	6.9611e-13	6.9611e-13	0.999669	6.99329e-13	6.9611e-13	6.96332e-13	6.96221e-13	9.53793e-13	6.98108e-13	7.75713e-13	2.74663e-08	7.58948e-13	6.96221e-13	3.81343e-10	3.65655e-09	6.53212e-11
	Heart	0.999408	0.468488	0.96343	4.18508e-08	0.0116814	0.229681	3.19471e-09	1.01058e-08	1.06783e-11	0.23023	0.695801	0.938081	0.612951	0.189735	0.151657	0.813879	0.191426	0.000822699	9.07517e-08	0.0200336	0.185863	0.490223	0.0243293	0.092463	0.00527444	0.486864	0.378388
	Kidney	6.9611e-13	6.9611e-13	6.9611e-13	6.9611e-13	5.16104e-08	0.983517	2.57271e-08	0.47467	0.999073	0.000249829	0.835286	2.00948e-06	0.034245	0.175742	1.88186e-08	8.11082e-09	0.240612	2.10799e-05	0.0192916	0.156874	8.08724e-08	0.655149	0.0201674	0.00126201	0.989904	0.255253	0.663005
	Gluteus	1	1	0.879617	0.47873	0.976039	0.994539	0.0442148	0.99913	0.970939	0.999027	1	0.997701	0.999994	0.99995	0.000634576	2.63661e-05	0.00210869	0.543009	0.999994	0.999999	0.999809	0.978617	0.0216044	1	1.39573e-05	0.00298799	0.00288788
	Soleus	0.999999	0.999855	0.4581	0.0277081	0.366275	0.999995	0.000750603	0.642788	0.999841	0.999997	0.938376	0.999566	1	0.988828	4.68845e-09	2.03981e-08	1.73409e-06	0.24911	0.999999	0.999952	0.998971	0.967379	3.9397e-05	0.980763	2.40857e-06	3.44013e-05	0.000253227
	VAT	1	0.993708	0.999998	0.994453	0.997477	0.88116	0.988505	0.999862	0.98478	0.999465	0.998991	0.998115	0.9964	0.934604	0.999987	0.998412	0.989873	0.999945	0.978954	0.996094	0.999995	0.999822	0.999938	0.999371	1	1	1
Multiple comparison post hoc Tuckeys
		p value
					Phosphatidylserine
		PS(36:1)	PS(36:2)	PS(38:3)	PS(38:4)	PS(38:5)	PS(40:5)	PS(40:6)
Liver	Heart	0.0924984	0.967299	0.0154644	7.0155e-13	6.96332e-13	9.6867e-13	1.69624e-08
	Kidney	6.96332e-13	2.12544e-08	6.9611e-13	6.9611e-13	0.000201664	0.999138	0.00526886
	Gluteus	0.0421646	0.301578	1.45987e-08	6.9722e-13	7.09321e-13	0.822905	0.999981
	Soleus	0.743356	1	4.00919e-07	7.05325e-13	6.9833e-13	0.658951	0.689497
	VAT	0.0364726	0.878863	3.23379e-10	6.96332e-13	6.9611e-13	0.06509	0.000248993
	SAT	0.978403	0.000115378	0.000181854	7.43294e-13	7.32192e-13	0.333212	0.00125718
Heart	Liver	0.0924984	0.967299	0.0154644	7.0155e-13	6.96332e-13	9.6867e-13	1.69624e-08
	Kidney	8.06022e-13	1.20513e-09	6.9611e-13	6.9611e-13	6.9611e-13	1.28975e-12	1.00231e-12
	Gluteus	1.24443e-05	0.816002	0.000942783	0.804335	0.998766	1.80867e-10	4.04667e-08
	Soleus	0.94502	0.974337	0.0113867	0.915282	0.990408	2.0589e-09	5.86994e-05
	VAT	7.35541e-06	0.99987	3.29415e-05	0.639966	0.363744	6.96332e-13	7.03437e-13
	SAT	0.632279	7.32705e-06	0.536047	0.997138	0.99996	7.10543e-13	8.87179e-13
Kidney	Liver	6.96332e-13	2.12544e-08	6.9611e-13	6.9611e-13	0.000201664	0.999138	0.00526886
	Heart	8.06022e-13	1.20513e-09	6.9611e-13	6.9611e-13	6.9611e-13	1.28975e-12	1.00231e-12
	Gluteus	6.9611e-13	8.96111e-11	6.9611e-13	6.9611e-13	6.9611e-13	0.609109	0.0189005
	Soleus	8.4921e-13	2.91544e-07	6.9611e-13	6.9611e-13	6.9611e-13	0.444014	0.000149684
	VAT	6.9611e-13	8.91147e-10	6.9611e-13	6.9611e-13	6.9611e-13	0.2484	0.985308
	SAT	7.20424e-13	0.375197	6.9611e-13	6.9611e-13	6.9611e-13	0.664276	0.996149
Gluteus	Liver	0.0421646	0.301578	1.45987e-08	6.9722e-13	7.09321e-13	0.822905	0.999981
	Heart	1.24443e-05	0.816002	0.000942783	0.804335	0.998766	1.80867e-10	4.04667e-08
	Kidney	6.9611e-13	8.96111e-11	6.9611e-13	6.9611e-13	6.9611e-13	0.609109	0.0189005
	Soleus	0.00175949	0.388418	0.996389	0.999996	0.913382	0.999892	0.603482
	VAT	1	0.947865	0.982768	0.999991	0.195929	0.00291654	0.00136566
	SAT	0.0109592	3.15279e-07	0.255558	0.991253	0.999996	0.0306781	0.00492877
Soleus	Liver	0.743356	1	4.00919e-07	7.05325e-13	6.9833e-13	0.658951	0.689497
	Heart	0.94502	0.974337	0.0113867	0.915282	0.990408	2.0589e-09	5.86994e-05
	Kidney	8.4921e-13	2.91544e-07	6.9611e-13	6.9611e-13	6.9611e-13	0.444014	0.000149684
	Gluteus	0.00175949	0.388418	0.996389	0.999996	0.913382	0.999892	0.603482
	VAT	0.00139433	0.905925	0.80025	0.999657	0.89281	0.00176555	7.27717e-06
	SAT	0.99661	0.000575271	0.646592	0.998679	0.968766	0.0182793	3.91793e-05
VAT	Liver	0.0364726	0.878863	3.23379e-10	6.96332e-13	6.9611e-13	0.06509	0.000248993
	Heart	7.35541e-06	0.99987	3.29415e-05	0.639966	0.363744	6.96332e-13	7.03437e-13
	Kidney	6.9611e-13	8.91147e-10	6.9611e-13	6.9611e-13	6.9611e-13	0.2484	0.985308
	Gluteus	1	0.947865	0.982768	0.999991	0.195929	0.00291654	0.00136566
	Soleus	0.00139433	0.905925	0.80025	0.999657	0.89281	0.00176555	7.27717e-06
	SAT	0.00933826	4.26768e-06	0.0405419	0.964451	0.332398	0.997534	1
SAT	Liver	0.978403	0.000115378	0.000181854	7.43294e-13	7.32192e-13	0.333212	0.00125718
	Heart	0.632279	7.32705e-06	0.536047	0.997138	0.99996	7.10543e-13	8.87179e-13
	Kidney	7.20424e-13	0.375197	6.9611e-13	6.9611e-13	6.9611e-13	0.664276	0.996149
	Gluteus	0.0109592	3.15279e-07	0.255558	0.991253	0.999996	0.0306781	0.00492877
	Soleus	0.99661	0.000575271	0.646592	0.998679	0.968766	0.0182793	3.91793e-05
	VAT	0.00933826	4.26768e-06	0.0405419	0.964451	0.332398	0.997534	1
Multiple comparison post hoc Tuckeys
		p value
		Alkyl lysophosphatidylcholine
		LPC(O-16:0)	LPC(O-18:0)	LPC(O-18:1)	LPC(O-20:0)	LPC(O-20:1)	LPC(O-22:0)	LPC(O-22:1)	LPC(O-24:0)	LPC(O-24:1)	LPC(O-24:2)
Liver	Heart	0.6781	0.0605329	0.00424364	0.0592526	3.50514e-05	0.00262709	0.00136448	0.366981	2.80607e-05	5.10212e-06
	Kidney	6.96998e-13	7.11804e-10	4.26503e-08	6.40223e-05	0.0047296	0.0916056	0.674385	0.979449	0.0238925	0.00308398
	Gluteus	0.112824	0.00142624	0.000161575	7.65802e-06	4.58289e-05	1.13636e-08	4.52167e-05	0.0432339	5.8592e-08	5.82872e-09
	Soleus	0.989789	0.0332976	0.00685059	0.000329453	0.000163132	2.7278e-07	8.60353e-05	0.276275	2.22983e-07	8.20023e-09
	VAT	0.0105991	7.85651e-05	6.35628e-06	2.56338e-06	2.79368e-06	2.23722e-10	2.60326e-07	0.000617726	1.80266e-09	4.16432e-11
	SAT	0.997392	0.144042	0.926147	0.379517	0.0150416	7.98704e-05	0.0363603	0.225534	0.000761984	2.73855e-07
Heart	Liver	0.6781	0.0605329	0.00424364	0.0592526	3.50514e-05	0.00262709	0.00136448	0.366981	2.80607e-05	5.10212e-06
	Kidney	6.96221e-13	8.01248e-13	9.65006e-13	4.62339e-09	0.896571	5.619e-07	0.196746	0.0960999	0.540675	0.698488
	Gluteus	0.878077	0.72367	0.849255	0.0460104	0.999961	0.0043178	0.832415	0.900052	0.327876	0.226215
	Soleus	0.991556	0.997666	0.999973	0.364026	1	0.0364768	0.839524	0.999666	0.422194	0.170717
	VAT	0.364009	0.253115	0.354951	0.0263676	0.968659	0.00016153	0.120733	0.160009	0.0581564	0.00979424
	SAT	0.975342	1	0.194689	0.996039	0.817527	0.724253	0.992692	0.998597	0.999515	0.743839
Kidney	Liver	6.96998e-13	7.11804e-10	4.26503e-08	6.40223e-05	0.0047296	0.0916056	0.674385	0.979449	0.0238925	0.00308398
	Heart	6.96221e-13	8.01248e-13	9.65006e-13	4.62339e-09	0.896571	5.619e-07	0.196746	0.0960999	0.540675	0.698488
	Gluteus	6.9611e-13	7.06435e-13	7.42739e-13	2.33813e-12	0.812054	9.12959e-12	0.0136103	0.00835509	0.00797937	0.00873501
	Soleus	7.00551e-13	1.26232e-12	3.92308e-12	8.20101e-11	0.897402	1.79502e-10	0.0178718	0.0746079	0.0146122	0.00672122
	VAT	6.9611e-13	6.96443e-13	6.97886e-13	1.11877e-12	0.423189	9.23706e-13	0.000215727	0.000109246	0.000616332	0.000173224
	SAT	7.02882e-13	4.21063e-12	1.38062e-08	4.36929e-07	0.999989	3.47413e-08	0.694273	0.0578329	0.870232	0.0880507
Gluteus	Liver	0.112824	0.00142624	0.000161575	7.65802e-06	4.58289e-05	1.13636e-08	4.52167e-05	0.0432339	5.8592e-08	5.82872e-09
	Heart	0.878077	0.72367	0.849255	0.0460104	0.999961	0.0043178	0.832415	0.900052	0.327876	0.226215
	Kidney	6.9611e-13	7.06435e-13	7.42739e-13	2.33813e-12	0.812054	9.12959e-12	0.0136103	0.00835509	0.00797937	0.00873501
	Soleus	0.565086	0.97653	0.96529	0.980968	0.999999	0.997517	1	0.992608	1	0.999983
	VAT	0.985495	0.992311	0.989688	1	0.99682	0.978757	0.874532	0.862306	0.990726	0.910526
	SAT	0.466479	0.769543	0.0162986	0.0219013	0.71933	0.340019	0.516877	0.997056	0.234099	0.988745
Soleus	Liver	0.989789	0.0332976	0.00685059	0.000329453	0.000163132	2.7278e-07	8.60353e-05	0.276275	2.22983e-07	8.20023e-09
	Heart	0.991556	0.997666	0.999973	0.364026	1	0.0364768	0.839524	0.999666	0.422194	0.170717
	Kidney	7.00551e-13	1.26232e-12	3.92308e-12	8.20101e-11	0.897402	1.79502e-10	0.0178718	0.0746079	0.0146122	0.00672122
	Gluteus	0.565086	0.97653	0.96529	0.980968	0.999999	0.997517	1	0.992608	1	0.999983
	VAT	0.153914	0.712744	0.643494	0.963399	0.991408	0.80449	0.910078	0.474909	0.987759	0.977707
	SAT	0.999999	0.997315	0.187323	0.188387	0.824304	0.723942	0.534758	1	0.304829	0.962339
VAT	Liver	0.0105991	7.85651e-05	6.35628e-06	2.56338e-06	2.79368e-06	2.23722e-10	2.60326e-07	0.000617726	1.80266e-09	4.16432e-11
	Heart	0.364009	0.253115	0.354951	0.0263676	0.968659	0.00016153	0.120733	0.160009	0.0581564	0.00979424
	Kidney	6.9611e-13	6.96443e-13	6.97886e-13	1.11877e-12	0.423189	9.23706e-13	0.000215727	0.000109246	0.000616332	0.000173224
	Gluteus	0.985495	0.992311	0.989688	1	0.99682	0.978757	0.874532	0.862306	0.990726	0.910526
	Soleus	0.153914	0.712744	0.643494	0.963399	0.991408	0.80449	0.910078	0.474909	0.987759	0.977707
	SAT	0.109849	0.335566	0.00152298	0.0128862	0.341369	0.0575233	0.0478145	0.545358	0.0444912	0.513205
SAT	Liver	0.997392	0.144042	0.926147	0.379517	0.0150416	7.98704e-05	0.0363603	0.225534	0.000761984	2.73855e-07
	Heart	0.975342	1	0.194689	0.996039	0.817527	0.724253	0.992692	0.998597	0.999515	0.743839
	Kidney	7.02882e-13	4.21063e-12	1.38062e-08	4.36929e-07	0.999989	3.47413e-08	0.694273	0.0578329	0.870232	0.0880507
	Gluteus	0.466479	0.769543	0.0162986	0.0219013	0.71933	0.340019	0.516877	0.997056	0.234099	0.988745
	Soleus	0.999999	0.997315	0.187323	0.188387	0.824304	0.723942	0.534758	1	0.304829	0.962339
	VAT	0.109849	0.335566	0.00152298	0.0128862	0.341369	0.0575233	0.0478145	0.545358	0.0444912	0.513205
Multiple comparison post hoc Tuckeys
		p value
		Alkenyl lysophosphatidylcholine
		LPC(P-16:0)	LPC(P-17:0) (a)	LPC(P-17:0) (b)	LPC(P-18:0)	LPC(P-18:1)	LPC(P-20:0)
Liver	Heart	1.34469e-10	4.03223e-07	0.0101734	0.00453991	2.15729e-08	0.865545
	Kidney	2.5564e-12	5.53829e-06	0.00931346	3.74624e-07	3.17081e-07	0.829733
	Gluteus	2.93631e-05	0.000290937	0.0490934	2.16709e-06	3.05594e-05	0.658691
	Soleus	3.31827e-07	0.0310064	0.345107	8.70885e-05	2.0634e-05	0.947108
	VAT	0.999998	0.999085	0.855227	0.980016	0.99984	0.122522
	SAT	0.915908	0.994678	0.99922	0.950734	0.943581	0.995251
Heart	Liver	1.34469e-10	4.03223e-07	0.0101734	0.00453991	2.15729e-08	0.865545
	Kidney	0.459168	0.999884	0.999965	0.0460149	0.999937	0.176943
	Gluteus	0.0516569	0.732031	0.999824	0.149157	0.655089	0.999222
	Soleus	0.8127	0.0951343	0.908276	0.639098	0.885426	1
	VAT	1.9373e-10	1.61549e-07	0.000278666	0.000498814	1.44125e-08	0.758529
	SAT	1.44166e-07	4.13446e-05	0.0899516	0.168829	1.12259e-05	0.99882
Kidney	Liver	2.5564e-12	5.53829e-06	0.00931346	3.74624e-07	3.17081e-07	0.829733
	Heart	0.459168	0.999884	0.999965	0.0460149	0.999937	0.176943
	Gluteus	0.000416504	0.918309	0.996871	0.998923	0.861962	0.0961517
	Soleus	0.0521919	0.237213	0.832172	0.872995	0.97386	0.327555
	VAT	3.44091e-12	2.10503e-06	0.000312087	4.83073e-08	1.92351e-07	0.00659758
	SAT	1.34887e-09	0.000284685	0.0723621	8.17641e-05	7.74795e-05	0.54581
Gluteus	Liver	2.93631e-05	0.000290937	0.0490934	2.16709e-06	3.05594e-05	0.658691
	Heart	0.0516569	0.732031	0.999824	0.149157	0.655089	0.999222
	Kidney	0.000416504	0.918309	0.996871	0.998923	0.861962	0.0961517
	Soleus	0.753846	0.853724	0.986739	0.98606	0.999861	0.998424
	VAT	2.87729e-05	0.000103564	0.00211509	2.65249e-07	1.65609e-05	0.964389
	SAT	0.00472362	0.00784328	0.236474	0.000376024	0.00372533	0.97328
Soleus	Liver	3.31827e-07	0.0310064	0.345107	8.70885e-05	2.0634e-05	0.947108
	Heart	0.8127	0.0951343	0.908276	0.639098	0.885426	1
	Kidney	0.0521919	0.237213	0.832172	0.872995	0.97386	0.327555
	Gluteus	0.753846	0.853724	0.986739	0.98606	0.999861	0.998424
	VAT	3.55301e-07	0.0122083	0.0330901	1.07667e-05	1.13294e-05	0.781121
	SAT	8.15896e-05	0.223317	0.720096	0.0064316	0.00215406	0.999836
VAT	Liver	0.999998	0.999085	0.855227	0.980016	0.99984	0.122522
	Heart	1.9373e-10	1.61549e-07	0.000278666	0.000498814	1.44125e-08	0.758529
	Kidney	3.44091e-12	2.10503e-06	0.000312087	4.83073e-08	1.92351e-07	0.00659758
	Gluteus	2.87729e-05	0.000103564	0.00211509	2.65249e-07	1.65609e-05	0.964389
	Soleus	3.55301e-07	0.0122083	0.0330901	1.07667e-05	1.13294e-05	0.781121
	SAT	0.871864	0.937187	0.680497	0.601113	0.83828	0.550021
SAT	Liver	0.915908	0.994678	0.99922	0.950734	0.943581	0.995251
	Heart	1.44166e-07	4.13446e-05	0.0899516	0.168829	1.12259e-05	0.99882
	Kidney	1.34887e-09	0.000284685	0.0723621	8.17641e-05	7.74795e-05	0.54581
	Gluteus	0.00472362	0.00784328	0.236474	0.000376024	0.00372533	0.97328
	Soleus	8.15896e-05	0.223317	0.720096	0.0064316	0.00215406	0.999836
	VAT	0.871864	0.937187	0.680497	0.601113	0.83828	0.550021
Multiple comparison post hoc Tuckeys
		p value
		Alkenyl lysophosphatidylethanolamine
		LPE(P-16:0)	LPE(P-18:0)	LPE(P-18:1)	LPE(P-20:0)
Liver	Heart	7.49727e-11	2.03668e-06	6.97997e-13	0.981858
	Kidney	6.96443e-13	6.98996e-13	1.34837e-12	0.000111823
	Gluteus	0.52051	0.808346	0.92574	0.863572
	Soleus	0.00239446	0.0628297	0.00360185	1
	VAT	1	0.999618	0.999999	0.68515
	SAT	0.821167	0.984873	0.562035	0.960131
Heart	Liver	7.49727e-11	2.03668e-06	6.97997e-13	0.981858
	Kidney	0.000469576	3.67585e-07	0.907402	0.00130557
	Gluteus	2.62814e-07	0.000778527	1.245e-12	0.410344
	Soleus	0.00208516	0.129734	3.96255e-08	0.994105
	VAT	2.58139e-10	9.75129e-07	6.99885e-13	0.226666
	SAT	1.79614e-07	0.000267747	2.50082e-11	0.999987
Kidney	Liver	6.96443e-13	6.98996e-13	1.34837e-12	0.000111823
	Heart	0.000469576	3.67585e-07	0.907402	0.00130557
	Gluteus	1.24145e-12	1.84253e-12	1.18541e-10	5.47726e-06
	Soleus	3.02995e-09	6.57689e-10	5.28354e-06	0.0006674
	VAT	6.9722e-13	6.98663e-13	1.76159e-12	1.12916e-06
	SAT	1.30584e-12	1.58384e-12	3.85117e-09	0.00853951
Gluteus	Liver	0.52051	0.808346	0.92574	0.863572
	Heart	2.62814e-07	0.000778527	1.245e-12	0.410344
	Kidney	1.24145e-12	1.84253e-12	1.18541e-10	5.47726e-06
	Soleus	0.276781	0.694103	0.0903413	0.884995
	VAT	0.615432	0.602739	0.892617	0.999967
	SAT	0.999677	0.998674	0.991866	0.396044
Soleus	Liver	0.00239446	0.0628297	0.00360185	1
	Heart	0.00208516	0.129734	3.96255e-08	0.994105
	Kidney	3.02995e-09	6.57689e-10	5.28354e-06	0.0006674
	Gluteus	0.276781	0.694103	0.0903413	0.884995
	VAT	0.00430132	0.0302746	0.00335646	0.739858
	SAT	0.158244	0.422763	0.395226	0.982682
VAT	Liver	1	0.999618	0.999999	0.68515
	Heart	2.58139e-10	9.75129e-07	6.99885e-13	0.226666
	Kidney	6.9722e-13	6.98663e-13	1.76159e-12	1.12916e-06
	Gluteus	0.615432	0.602739	0.892617	0.999967
	Soleus	0.00430132	0.0302746	0.00335646	0.739858
	SAT	0.878779	0.913739	0.511925	0.234128
SAT	Liver	0.821167	0.984873	0.562035	0.960131
	Heart	1.79614e-07	0.000267747	2.50082e-11	0.999987
	Kidney	1.30584e-12	1.58384e-12	3.85117e-09	0.00853951
	Gluteus	0.999677	0.998674	0.991866	0.396044
	Soleus	0.158244	0.422763	0.395226	0.982682
	VAT	0.878779	0.913739	0.511925	0.234128
Multiple comparison post hoc Tuckeys
		p value
		Alkyl phosphatidylcholine
		PC(O-16:0/16:0)	PC(O-32:1)	PC(O-32:2)	PC(O-34:1)	PC(O-34:2)	PC(O-34:4)	PC(O-35:4)	PC(O-36:0)	PC(O-18:0/18:1)	PC(O-18:1/18:1)	PC(O-18:0/18:2)	PC(O-18:1/18:2)	PC(O-16:0/20:3)	PC(O-16:0/20:4)	PC(O-36:5)	PC(O-18:0/20:4)	PC(O-38:5)	PC(O-16:0/22:6)	PC(O-40:5)	PC(O-18:0/22:6)	PC(O-40:7) (a)	PC(O-40:7) (b)
Liver	Heart	0.00120519	0.0199219	0.757632	0.000195228	0.171514	0.999683	0.00586186	0.00249158	2.16206e-10	8.36272e-07	6.01413e-08	2.0357e-05	0.000357098	0.0832642	0.330617	3.05763e-07	0.0076903	0.309688	0.398442	0.1482	0.818109	0.000375574
	Kidney	0.167497	4.57244e-05	5.59514e-06	3.51261e-10	7.3852e-13	1.95211e-12	4.05969e-09	0.91355	0.295356	0.98334	0.142759	1.00053e-05	0.583781	2.86141e-10	0.00100546	0.0385127	0.339242	0.000200737	5.07556e-11	0.051924	0.00596584	0.00197981
	Gluteus	4.61518e-08	0.718075	0.999997	0.00527488	0.5998	0.904937	4.96978e-05	3.29452e-08	2.36339e-11	0.000300109	3.1861e-07	4.20539e-06	6.55592e-08	5.63919e-06	7.89463e-07	8.81046e-11	0.000375862	7.62628e-08	0.434473	0.0014823	0.101166	0.943349
	Soleus	8.53449e-06	0.896164	0.968264	0.152599	0.597059	0.960657	0.000156827	3.53378e-05	8.18812e-05	0.0560121	1.61872e-06	1.20206e-05	2.63829e-07	3.23405e-05	3.99187e-05	7.90628e-10	6.92561e-05	2.39126e-06	0.235808	0.00680243	0.199547	0.793757
	VAT	2.87537e-12	2.84718e-06	0.00144868	2.40971e-10	2.81894e-07	0.000315115	6.66754e-08	1.74708e-09	6.96332e-13	1.11666e-12	1.05871e-12	4.19187e-12	1.17304e-11	1.43885e-09	0.0310789	1.93356e-12	5.99472e-11	0.985293	4.8319e-06	0.0628685	0.0150157	0.0190877
	SAT	1.06955e-08	0.0176483	0.456425	2.65852e-06	0.00104226	0.507201	5.24318e-05	2.8884e-06	8.97116e-12	1.02028e-07	1.8956e-09	1.00081e-06	3.88533e-06	1.44293e-05	0.926922	2.15938e-09	5.71767e-06	0.997316	0.00297228	0.365575	0.179806	0.123203
Heart	Liver	0.00120519	0.0199219	0.757632	0.000195228	0.171514	0.999683	0.00586186	0.00249158	2.16206e-10	8.36272e-07	6.01413e-08	2.0357e-05	0.000357098	0.0832642	0.330617	3.05763e-07	0.0076903	0.309688	0.398442	0.1482	0.818109	0.000375574
	Kidney	6.56133e-07	8.84267e-10	5.13121e-08	6.96332e-13	6.96332e-13	1.105e-12	7.40852e-13	0.000159802	2.80997e-06	2.3041e-07	5.07374e-11	1.00919e-12	2.86334e-06	7.62834e-13	0.211756	3.5138e-11	1.75255e-05	0.0793826	8.27449e-13	0.995364	0.151445	0.999989
	Gluteus	0.0269794	0.634243	0.710044	0.989533	0.995	0.984437	0.582579	0.0112882	0.855382	0.834974	1	0.980298	0.0842958	0.0258207	0.000691811	0.0781534	0.879301	8.38909e-05	1	0.494062	0.737369	0.0207794
	Soleus	0.445618	0.00183891	0.298422	0.521334	0.998198	0.996323	0.702261	0.579825	0.0833569	0.0860954	0.999995	0.988167	0.134954	0.0701879	0.0167033	0.182646	0.490733	0.00162181	0.99817	0.746617	0.875134	0.0864631
	VAT	2.72691e-06	0.0792976	0.0761478	0.00219182	0.00102613	0.00105888	0.0138977	0.00127414	0.000324592	0.000538424	0.00469444	0.00026253	5.5374e-05	1.74994e-05	5.02191e-05	0.00389636	1.26585e-05	0.0724736	0.00315501	3.15433e-05	0.000271704	5.38337e-09
	SAT	0.00483927	0.999602	0.995202	0.550542	0.326743	0.72954	0.490793	0.182759	0.441348	0.841744	0.548925	0.75217	0.515252	0.0390364	0.0564538	0.316776	0.137667	0.166301	0.280113	0.00106427	0.00896254	2.39142e-07
Kidney	Liver	0.167497	4.57244e-05	5.59514e-06	3.51261e-10	7.3852e-13	1.95211e-12	4.05969e-09	0.91355	0.295356	0.98334	0.142759	1.00053e-05	0.583781	2.86141e-10	0.00100546	0.0385127	0.339242	0.000200737	5.07556e-11	0.051924	0.00596584	0.00197981
	Heart	6.56133e-07	8.84267e-10	5.13121e-08	6.96332e-13	6.96332e-13	1.105e-12	7.40852e-13	0.000159802	2.80997e-06	2.3041e-07	5.07374e-11	1.00919e-12	2.86334e-06	7.62834e-13	0.211756	3.5138e-11	1.75255e-05	0.0793826	8.27449e-13	0.995364	0.151445	0.999989
	Gluteus	6.86274e-11	9.49715e-07	3.13698e-05	7.1454e-13	6.98885e-13	9.83769e-13	6.98885e-13	3.86368e-09	1.53292e-07	6.17364e-05	3.03391e-10	8.96949e-13	1.05353e-09	6.96332e-13	0.412483	7.38409e-13	1.03973e-06	0.315338	1.4756e-12	0.893863	0.945684	0.0582602
	Soleus	9.81013e-09	0.0078325	0.00064645	2.77567e-12	7.04881e-13	2.40974e-12	7.10876e-13	2.90404e-06	0.0728506	0.0126575	1.6562e-09	1.57008e-12	4.23413e-09	6.96443e-13	0.917155	1.06115e-12	2.39303e-07	0.767226	1.44118e-12	0.978788	0.898561	0.182039
	VAT	7.0477e-13	1.03828e-12	1.33022e-11	6.9611e-13	6.9611e-13	6.9611e-13	6.96221e-13	2.52546e-10	2.41263e-12	9.9909e-13	6.97331e-13	6.9611e-13	1.06726e-12	6.9611e-13	5.09731e-08	6.96998e-13	1.21181e-12	2.68901e-05	6.9611e-13	1.23972e-05	1.4886e-07	5.83319e-08
	SAT	2.29397e-11	3.61541e-09	7.1013e-08	6.96332e-13	6.96221e-13	8.17124e-13	7.01994e-13	2.65858e-07	3.52727e-08	3.13319e-08	4.5034e-12	8.0258e-13	5.23138e-08	6.96332e-13	0.000138817	1.57729e-12	2.21191e-08	0.000157358	7.01661e-13	0.000363149	9.21847e-06	1.64366e-06
Gluteus	Liver	4.61518e-08	0.718075	0.999997	0.00527488	0.5998	0.904937	4.96978e-05	3.29452e-08	2.36339e-11	0.000300109	3.1861e-07	4.20539e-06	6.55592e-08	5.63919e-06	7.89463e-07	8.81046e-11	0.000375862	7.62628e-08	0.434473	0.0014823	0.101166	0.943349
	Heart	0.0269794	0.634243	0.710044	0.989533	0.995	0.984437	0.582579	0.0112882	0.855382	0.834974	1	0.980298	0.0842958	0.0258207	0.000691811	0.0781534	0.879301	8.38909e-05	1	0.494062	0.737369	0.0207794
	Kidney	6.86274e-11	9.49715e-07	3.13698e-05	7.1454e-13	6.98885e-13	9.83769e-13	6.98885e-13	3.86368e-09	1.53292e-07	6.17364e-05	3.03391e-10	8.96949e-13	1.05353e-09	6.96332e-13	0.412483	7.38409e-13	1.03973e-06	0.315338	1.4756e-12	0.893863	0.945684	0.0582602
	Soleus	0.910048	0.1767	0.991489	0.928265	1	0.999999	1	0.660374	0.00576301	0.741728	0.999998	1	1	0.999982	0.981234	0.999975	0.992679	0.994283	0.999385	0.999933	0.999995	0.999649
	VAT	0.143629	0.00141458	0.00193544	0.000521718	0.00033514	0.0224678	0.655181	0.997567	0.0315423	1.94309e-05	0.00906543	0.00797217	0.298532	0.375631	5.17915e-11	0.962336	0.00196897	1.21125e-08	0.00808459	1.89241e-07	5.44296e-06	0.00190098
	SAT	0.990621	0.487208	0.421942	0.231751	0.136986	0.990343	0.999992	0.964913	0.991191	0.203074	0.601627	0.994422	0.980182	1	1.93412e-07	0.997985	0.803947	1.24894e-07	0.377992	8.12685e-06	0.000243693	0.0175503
Soleus	Liver	8.53449e-06	0.896164	0.968264	0.152599	0.597059	0.960657	0.000156827	3.53378e-05	8.18812e-05	0.0560121	1.61872e-06	1.20206e-05	2.63829e-07	3.23405e-05	3.99187e-05	7.90628e-10	6.92561e-05	2.39126e-06	0.235808	0.00680243	0.199547	0.793757
	Heart	0.445618	0.00183891	0.298422	0.521334	0.998198	0.996323	0.702261	0.579825	0.0833569	0.0860954	0.999995	0.988167	0.134954	0.0701879	0.0167033	0.182646	0.490733	0.00162181	0.99817	0.746617	0.875134	0.0864631
	Kidney	9.81013e-09	0.0078325	0.00064645	2.77567e-12	7.04881e-13	2.40974e-12	7.10876e-13	2.90404e-06	0.0728506	0.0126575	1.6562e-09	1.57008e-12	4.23413e-09	6.96443e-13	0.917155	1.06115e-12	2.39303e-07	0.767226	1.44118e-12	0.978788	0.898561	0.182039
	Gluteus	0.910048	0.1767	0.991489	0.928265	1	0.999999	1	0.660374	0.00576301	0.741728	0.999998	1	1	0.999982	0.981234	0.999975	0.992679	0.994283	0.999385	0.999933	0.999995	0.999649
	VAT	0.00994994	4.65831e-07	0.000340228	2.47704e-05	0.000815197	0.0219819	0.62943	0.303709	1.3291e-07	2.25531e-07	0.00865025	0.0110913	0.301986	0.290176	2.95106e-09	0.901556	0.0250384	3.61343e-07	0.0420231	1.47454e-06	2.50688e-05	0.000918138
	SAT	0.556089	0.00183267	0.144294	0.026123	0.192793	0.97947	0.99993	0.993276	0.00110609	0.00717871	0.538415	0.993718	0.990554	0.99999	6.85742e-06	0.999957	0.993234	2.60745e-06	0.691524	4.45028e-05	0.000787481	0.00854224
VAT	Liver	2.87537e-12	2.84718e-06	0.00144868	2.40971e-10	2.81894e-07	0.000315115	6.66754e-08	1.74708e-09	6.96332e-13	1.11666e-12	1.05871e-12	4.19187e-12	1.17304e-11	1.43885e-09	0.0310789	1.93356e-12	5.99472e-11	0.985293	4.8319e-06	0.0628685	0.0150157	0.0190877
	Heart	2.72691e-06	0.0792976	0.0761478	0.00219182	0.00102613	0.00105888	0.0138977	0.00127414	0.000324592	0.000538424	0.00469444	0.00026253	5.5374e-05	1.74994e-05	5.02191e-05	0.00389636	1.26585e-05	0.0724736	0.00315501	3.15433e-05	0.000271704	5.38337e-09
	Kidney	7.0477e-13	1.03828e-12	1.33022e-11	6.9611e-13	6.9611e-13	6.9611e-13	6.96221e-13	2.52546e-10	2.41263e-12	9.9909e-13	6.97331e-13	6.9611e-13	1.06726e-12	6.9611e-13	5.09731e-08	6.96998e-13	1.21181e-12	2.68901e-05	6.9611e-13	1.23972e-05	1.4886e-07	5.83319e-08
	Gluteus	0.143629	0.00141458	0.00193544	0.000521718	0.00033514	0.0224678	0.655181	0.997567	0.0315423	1.94309e-05	0.00906543	0.00797217	0.298532	0.375631	5.17915e-11	0.962336	0.00196897	1.21125e-08	0.00808459	1.89241e-07	5.44296e-06	0.00190098
	Soleus	0.00994994	4.65831e-07	0.000340228	2.47704e-05	0.000815197	0.0219819	0.62943	0.303709	1.3291e-07	2.25531e-07	0.00865025	0.0110913	0.301986	0.290176	2.95106e-09	0.901556	0.0250384	3.61343e-07	0.0420231	1.47454e-06	2.50688e-05	0.000918138
	SAT	0.5739	0.313814	0.430249	0.416108	0.504598	0.180365	0.818926	0.743081	0.223033	0.0768088	0.560998	0.070878	0.0618132	0.41896	0.504369	0.761891	0.14061	0.999999	0.766343	0.995279	0.989202	0.998977
SAT	Liver	1.06955e-08	0.0176483	0.456425	2.65852e-06	0.00104226	0.507201	5.24318e-05	2.8884e-06	8.97116e-12	1.02028e-07	1.8956e-09	1.00081e-06	3.88533e-06	1.44293e-05	0.926922	2.15938e-09	5.71767e-06	0.997316	0.00297228	0.365575	0.179806	0.123203
	Heart	0.00483927	0.999602	0.995202	0.550542	0.326743	0.72954	0.490793	0.182759	0.441348	0.841744	0.548925	0.75217	0.515252	0.0390364	0.0564538	0.316776	0.137667	0.166301	0.280113	0.00106427	0.00896254	2.39142e-07
	Kidney	2.29397e-11	3.61541e-09	7.1013e-08	6.96332e-13	6.96221e-13	8.17124e-13	7.01994e-13	2.65858e-07	3.52727e-08	3.13319e-08	4.5034e-12	8.0258e-13	5.23138e-08	6.96332e-13	0.000138817	1.57729e-12	2.21191e-08	0.000157358	7.01661e-13	0.000363149	9.21847e-06	1.64366e-06
	Gluteus	0.990621	0.487208	0.421942	0.231751	0.136986	0.990343	0.999992	0.964913	0.991191	0.203074	0.601627	0.994422	0.980182	1	1.93412e-07	0.997985	0.803947	1.24894e-07	0.377992	8.12685e-06	0.000243693	0.0175503
	Soleus	0.556089	0.00183267	0.144294	0.026123	0.192793	0.97947	0.99993	0.993276	0.00110609	0.00717871	0.538415	0.993718	0.990554	0.99999	6.85742e-06	0.999957	0.993234	2.60745e-06	0.691524	4.45028e-05	0.000787481	0.00854224
	VAT	0.5739	0.313814	0.430249	0.416108	0.504598	0.180365	0.818926	0.743081	0.223033	0.0768088	0.560998	0.070878	0.0618132	0.41896	0.504369	0.761891	0.14061	0.999999	0.766343	0.995279	0.989202	0.998977
Multiple comparison post hoc Tuckeys
		p value
		Alkenyl phosphatidylcholine
		PC(P-16:0/14:0)	PC(P-16:0/16:0)	PC(P-16:0/16:1)	PC(P-16:0/18:0)	PC(P-16:0/18:1)	PC(P-16:0/18:2)	PC(P-16:0/18:3)	PC(P-35:2)(a)	PC(P-35:2)(b)	PC(P-15:0/20:4) (a)	PC(P-15:0/20:4) (b)	PC(P-18:1/18:1)	PC(P-18:0/18:2)	PC(P-36:3)	PC(P-16:0/20:4)	PC(P-16:0/20:5)	PC(P-17:0/20:4) (a)	PC(P-17:0/20:4) (b)	PC(P-18:0/20:4)	PC(P-38:5) (a)	PC(P-38:5) (b)	PC(P-16:0/22:6)	PC(P-20:0/20:4)	PC(P-18:0/22:5)	PC(P-18:0/22:6)	PC(P-18:1/22:6)
Liver	Heart	0.99121	0.996242	0.999782	0.999991	0.975741	0.000668694	0.233585	0.643584	0.962527	0.00152224	7.04325e-13	0.999382	0.769153	0.0536532	7.01217e-13	7.27844e-09	1.1755e-12	7.63944e-13	8.74083e-09	4.96992e-10	6.37999e-10	0.0874054	0.0019213	0.00790492	0.667596	0.00388546
	Kidney	0.89659	0.999992	0.644358	1	0.000293554	0.0729309	0.000895783	0.999729	0.999411	1.65444e-09	2.86848e-12	1.27893e-05	0.424118	2.12446e-09	0.00139298	1.53829e-05	0.198137	0.000429035	0.0890355	0.185767	0.534144	0.999986	0.00392836	0.98916	1	1
	Gluteus	7.90812e-13	1.93838e-06	5.73848e-11	8.29337e-13	1.24845e-12	1.88055e-10	2.32225e-11	2.41797e-05	6.78538e-05	0.937266	0.173748	0.218803	5.2957e-09	0.360594	0.814806	0.000116998	0.918895	0.756514	0.768877	2.65259e-06	2.25487e-05	2.33313e-09	6.93183e-10	1.98619e-08	1.37832e-08	3.35818e-05
	Soleus	7.84178e-06	0.0152657	0.000388682	1.05085e-05	5.30182e-09	9.76747e-09	7.87364e-08	0.000311629	0.0001192	0.914679	0.260983	0.00267012	8.32955e-07	0.725617	0.923525	0.0505593	0.931631	0.865565	0.98455	0.000571225	0.00142337	2.96295e-08	2.65546e-08	8.99605e-06	3.3772e-07	2.98689e-06
	VAT	0.988877	0.0026903	0.180983	0.995169	0.965012	0.995942	0.785578	0.0840088	0.0192532	0.63944	0.997503	9.574e-05	0.801549	0.00447834	0.976523	0.425779	0.978521	0.723206	0.170177	0.99736	0.984899	1	8.26761e-12	0.780453	0.9989	0.998034
	SAT	1	0.0629622	0.759244	0.999583	0.998252	0.99998	0.999999	0.351932	0.144504	1	0.999851	0.0267263	0.98511	0.22314	0.99956	0.954933	0.999826	0.98323	0.635893	0.99998	0.999114	1	6.87517e-08	0.980362	0.999686	0.999648
Heart	Liver	0.99121	0.996242	0.999782	0.999991	0.975741	0.000668694	0.233585	0.643584	0.962527	0.00152224	7.04325e-13	0.999382	0.769153	0.0536532	7.01217e-13	7.27844e-09	1.1755e-12	7.63944e-13	8.74083e-09	4.96992e-10	6.37999e-10	0.0874054	0.0019213	0.00790492	0.667596	0.00388546
	Kidney	0.998449	0.999809	0.425645	0.999999	0.00369197	0.818132	0.278585	0.900456	0.999316	0.00123207	0.936083	5.10098e-05	0.994713	3.33231e-05	5.72299e-08	0.591833	1.23731e-08	3.46281e-06	0.000676162	1.4979e-05	2.02107e-06	0.208131	7.40704e-09	0.10007	0.653278	0.00973937
	Gluteus	1.40765e-12	1.3338e-05	1.96807e-11	9.38916e-13	7.42839e-12	0.000324377	3.27178e-08	0.00357723	0.00118726	0.0631972	2.2642e-10	0.430932	5.26216e-07	0.989017	4.14646e-12	0.243337	1.48878e-10	6.77682e-11	6.91331e-06	0.438807	0.168251	1.91392e-05	0.000426615	0.00249565	2.39183e-06	0.591024
	Soleus	6.64435e-05	0.062103	0.000133277	1.99476e-05	7.18977e-08	0.00728786	0.000103386	0.0262392	0.00178506	0.112614	5.82836e-10	0.00853213	6.76353e-05	0.888959	8.19311e-12	0.00332967	5.60905e-10	1.56378e-10	2.19809e-06	0.0340482	0.0189654	0.000162262	0.00718824	0.177672	4.64089e-05	0.142734
	VAT	0.780539	0.000425969	0.341984	0.978905	0.57192	0.000142026	0.0090228	0.00093815	0.00131083	9.88269e-06	7.00884e-13	2.30167e-05	0.0964449	2.60284e-07	6.9722e-13	2.36909e-11	7.96363e-13	6.9833e-13	5.77771e-12	1.83425e-10	1.15162e-10	0.0874822	6.47132e-06	0.000129198	0.39104	0.00107287
	SAT	0.98807	0.0155087	0.910932	0.996448	0.846342	0.00141533	0.43727	0.0122339	0.0186834	0.00567056	1.83642e-12	0.00907014	0.377012	0.000114461	7.67941e-13	4.55841e-09	6.48137e-12	9.40803e-13	5.48145e-10	4.75835e-09	2.83178e-09	0.148519	0.0158809	0.00219291	0.526124	0.00417867
Kidney	Liver	0.89659	0.999992	0.644358	1	0.000293554	0.0729309	0.000895783	0.999729	0.999411	1.65444e-09	2.86848e-12	1.27893e-05	0.424118	2.12446e-09	0.00139298	1.53829e-05	0.198137	0.000429035	0.0890355	0.185767	0.534144	0.999986	0.00392836	0.98916	1	1
	Heart	0.998449	0.999809	0.425645	0.999999	0.00369197	0.818132	0.278585	0.900456	0.999316	0.00123207	0.936083	5.10098e-05	0.994713	3.33231e-05	5.72299e-08	0.591833	1.23731e-08	3.46281e-06	0.000676162	1.4979e-05	2.02107e-06	0.208131	7.40704e-09	0.10007	0.653278	0.00973937
	Gluteus	2.31846e-11	1.29485e-05	5.97474e-08	1.79645e-12	1.37766e-05	1.13927e-05	0.000195103	0.00023011	0.000693408	2.38608e-07	3.46259e-08	0.0388766	1.54438e-05	9.1153e-06	0.0948936	0.997277	0.863804	0.0527843	0.845008	0.015132	0.014	2.37427e-08	7.2109e-13	9.44124e-07	4.13345e-08	0.00011399
	Soleus	0.000756631	0.0411095	0.0612876	3.37835e-05	0.0310571	0.000301064	0.0912507	0.00206682	0.00101663	8.9527e-07	6.70241e-08	0.838988	0.00110959	4.07703e-06	0.0783689	0.278352	0.886951	0.0498946	0.539928	0.351727	0.199387	2.32425e-07	1.48903e-12	0.000235773	7.79535e-07	1.07844e-05
	VAT	0.521999	0.00312492	0.00443373	0.99504	2.46954e-05	0.0205739	1.64103e-05	0.0527309	0.0106521	2.19826e-11	1.69131e-12	2.92399e-12	0.0318004	7.31748e-13	0.000151399	4.28793e-08	0.038476	5.41333e-06	0.000107737	0.0670248	0.174922	0.999929	6.96443e-13	0.388835	0.999877	0.997548
	SAT	0.896607	0.058348	0.077972	0.999471	0.000253401	0.0806502	0.00484705	0.236695	0.0821533	2.20343e-08	1.39294e-10	1.88299e-09	0.161683	1.81023e-11	0.00146631	4.07725e-06	0.161591	0.000152952	0.00251991	0.186766	0.367706	0.99997	2.49456e-12	0.767597	0.999974	0.999466
Gluteus	Liver	7.90812e-13	1.93838e-06	5.73848e-11	8.29337e-13	1.24845e-12	1.88055e-10	2.32225e-11	2.41797e-05	6.78538e-05	0.937266	0.173748	0.218803	5.2957e-09	0.360594	0.814806	0.000116998	0.918895	0.756514	0.768877	2.65259e-06	2.25487e-05	2.33313e-09	6.93183e-10	1.98619e-08	1.37832e-08	3.35818e-05
	Heart	1.40765e-12	1.3338e-05	1.96807e-11	9.38916e-13	7.42839e-12	0.000324377	3.27178e-08	0.00357723	0.00118726	0.0631972	2.2642e-10	0.430932	5.26216e-07	0.989017	4.14646e-12	0.243337	1.48878e-10	6.77682e-11	6.91331e-06	0.438807	0.168251	1.91392e-05	0.000426615	0.00249565	2.39183e-06	0.591024
	Kidney	2.31846e-11	1.29485e-05	5.97474e-08	1.79645e-12	1.37766e-05	1.13927e-05	0.000195103	0.00023011	0.000693408	2.38608e-07	3.46259e-08	0.0388766	1.54438e-05	9.1153e-06	0.0948936	0.997277	0.863804	0.0527843	0.845008	0.015132	0.014	2.37427e-08	7.2109e-13	9.44124e-07	4.13345e-08	0.00011399
	Soleus	0.000302226	0.225079	0.00324368	0.000323321	0.282629	0.987733	0.463377	0.998725	1	1	1	0.592962	0.930438	0.999126	0.999995	0.603955	1	0.999999	0.997429	0.861377	0.957238	0.999761	0.993285	0.805723	0.997332	0.969605
	VAT	7.24976e-13	9.50884e-12	7.80154e-13	7.50622e-13	7.89369e-13	6.35094e-11	1.47593e-12	4.39355e-09	1.91111e-09	0.151579	0.0627476	1.00221e-07	1.44761e-10	1.2826e-05	0.347156	3.19863e-07	0.501333	0.0818498	0.00731926	7.49982e-07	3.02979e-06	3.70684e-09	0.94673	4.45386e-10	5.90928e-09	9.89115e-06
	SAT	2.54019e-12	1.03801e-09	1.22253e-11	1.77069e-12	3.5163e-12	1.44654e-09	6.62802e-10	1.51973e-07	8.224e-08	0.956585	0.450973	5.7908e-05	5.59132e-09	0.00230532	0.661767	2.62261e-05	0.825076	0.369712	0.0770822	8.89973e-06	2.99496e-05	2.69186e-08	0.963214	1.61037e-08	4.6971e-08	5.35193e-05
Soleus	Liver	7.84178e-06	0.0152657	0.000388682	1.05085e-05	5.30182e-09	9.76747e-09	7.87364e-08	0.000311629	0.0001192	0.914679	0.260983	0.00267012	8.32955e-07	0.725617	0.923525	0.0505593	0.931631	0.865565	0.98455	0.000571225	0.00142337	2.96295e-08	2.65546e-08	8.99605e-06	3.3772e-07	2.98689e-06
	Heart	6.64435e-05	0.062103	0.000133277	1.99476e-05	7.18977e-08	0.00728786	0.000103386	0.0262392	0.00178506	0.112614	5.82836e-10	0.00853213	6.76353e-05	0.888959	8.19311e-12	0.00332967	5.60905e-10	1.56378e-10	2.19809e-06	0.0340482	0.0189654	0.000162262	0.00718824	0.177672	4.64089e-05	0.142734
	Kidney	0.000756631	0.0411095	0.0612876	3.37835e-05	0.0310571	0.000301064	0.0912507	0.00206682	0.00101663	8.9527e-07	6.70241e-08	0.838988	0.00110959	4.07703e-06	0.0783689	0.278352	0.886951	0.0498946	0.539928	0.351727	0.199387	2.32425e-07	1.48903e-12	0.000235773	7.79535e-07	1.07844e-05
	Gluteus	0.000302226	0.225079	0.00324368	0.000323321	0.282629	0.987733	0.463377	0.998725	1	1	1	0.592962	0.930438	0.999126	0.999995	0.603955	1	0.999999	0.997429	0.861377	0.957238	0.999761	0.993285	0.805723	0.997332	0.969605
	VAT	1.31068e-06	1.13466e-07	2.93623e-07	2.42871e-06	6.28993e-10	2.89955e-09	1.9259e-09	7.79693e-08	5.00807e-09	0.148325	0.105954	6.81831e-10	2.01962e-08	0.000143334	0.521447	0.000326855	0.547365	0.1469	0.0535248	0.000156047	0.000206868	4.2433e-08	0.636168	1.80933e-07	1.33229e-07	9.49466e-07
	SAT	3.11783e-05	7.12795e-06	1.80286e-05	1.65015e-05	1.11176e-08	4.67096e-08	1.04332e-06	1.88982e-06	1.66924e-07	0.938565	0.55759	3.81439e-07	5.10131e-07	0.0134351	0.805611	0.00946438	0.845547	0.499424	0.289493	0.00101008	0.00121906	2.32805e-07	0.999973	3.92078e-06	7.64571e-07	5.44854e-06
VAT	Liver	0.988877	0.0026903	0.180983	0.995169	0.965012	0.995942	0.785578	0.0840088	0.0192532	0.63944	0.997503	9.574e-05	0.801549	0.00447834	0.976523	0.425779	0.978521	0.723206	0.170177	0.99736	0.984899	1	8.26761e-12	0.780453	0.9989	0.998034
	Heart	0.780539	0.000425969	0.341984	0.978905	0.57192	0.000142026	0.0090228	0.00093815	0.00131083	9.88269e-06	7.00884e-13	2.30167e-05	0.0964449	2.60284e-07	6.9722e-13	2.36909e-11	7.96363e-13	6.9833e-13	5.77771e-12	1.83425e-10	1.15162e-10	0.0874822	6.47132e-06	0.000129198	0.39104	0.00107287
	Kidney	0.521999	0.00312492	0.00443373	0.99504	2.46954e-05	0.0205739	1.64103e-05	0.0527309	0.0106521	2.19826e-11	1.69131e-12	2.92399e-12	0.0318004	7.31748e-13	0.000151399	4.28793e-08	0.038476	5.41333e-06	0.000107737	0.0670248	0.174922	0.999929	6.96443e-13	0.388835	0.999877	0.997548
	Gluteus	7.24976e-13	9.50884e-12	7.80154e-13	7.50622e-13	7.89369e-13	6.35094e-11	1.47593e-12	4.39355e-09	1.91111e-09	0.151579	0.0627476	1.00221e-07	1.44761e-10	1.2826e-05	0.347156	3.19863e-07	0.501333	0.0818498	0.00731926	7.49982e-07	3.02979e-06	3.70684e-09	0.94673	4.45386e-10	5.90928e-09	9.89115e-06
	Soleus	1.31068e-06	1.13466e-07	2.93623e-07	2.42871e-06	6.28993e-10	2.89955e-09	1.9259e-09	7.79693e-08	5.00807e-09	0.148325	0.105954	6.81831e-10	2.01962e-08	0.000143334	0.521447	0.000326855	0.547365	0.1469	0.0535248	0.000156047	0.000206868	4.2433e-08	0.636168	1.80933e-07	1.33229e-07	9.49466e-07
	SAT	0.997736	0.983207	0.981672	0.999998	0.999898	0.999912	0.790656	0.998755	0.997785	0.753734	0.978711	0.790869	0.998906	0.87855	0.999778	0.978747	0.999559	0.996678	0.994581	0.999961	0.999976	1	0.460312	0.998996	1	1
SAT	Liver	1	0.0629622	0.759244	0.999583	0.998252	0.99998	0.999999	0.351932	0.144504	1	0.999851	0.0267263	0.98511	0.22314	0.99956	0.954933	0.999826	0.98323	0.635893	0.99998	0.999114	1	6.87517e-08	0.980362	0.999686	0.999648
	Heart	0.98807	0.0155087	0.910932	0.996448	0.846342	0.00141533	0.43727	0.0122339	0.0186834	0.00567056	1.83642e-12	0.00907014	0.377012	0.000114461	7.67941e-13	4.55841e-09	6.48137e-12	9.40803e-13	5.48145e-10	4.75835e-09	2.83178e-09	0.148519	0.0158809	0.00219291	0.526124	0.00417867
	Kidney	0.896607	0.058348	0.077972	0.999471	0.000253401	0.0806502	0.00484705	0.236695	0.0821533	2.20343e-08	1.39294e-10	1.88299e-09	0.161683	1.81023e-11	0.00146631	4.07725e-06	0.161591	0.000152952	0.00251991	0.186766	0.367706	0.99997	2.49456e-12	0.767597	0.999974	0.999466
	Gluteus	2.54019e-12	1.03801e-09	1.22253e-11	1.77069e-12	3.5163e-12	1.44654e-09	6.62802e-10	1.51973e-07	8.224e-08	0.956585	0.450973	5.7908e-05	5.59132e-09	0.00230532	0.661767	2.62261e-05	0.825076	0.369712	0.0770822	8.89973e-06	2.99496e-05	2.69186e-08	0.963214	1.61037e-08	4.6971e-08	5.35193e-05
	Soleus	3.11783e-05	7.12795e-06	1.80286e-05	1.65015e-05	1.11176e-08	4.67096e-08	1.04332e-06	1.88982e-06	1.66924e-07	0.938565	0.55759	3.81439e-07	5.10131e-07	0.0134351	0.805611	0.00946438	0.845547	0.499424	0.289493	0.00101008	0.00121906	2.32805e-07	0.999973	3.92078e-06	7.64571e-07	5.44854e-06
	VAT	0.997736	0.983207	0.981672	0.999998	0.999898	0.999912	0.790656	0.998755	0.997785	0.753734	0.978711	0.790869	0.998906	0.87855	0.999778	0.978747	0.999559	0.996678	0.994581	0.999961	0.999976	1	0.460312	0.998996	1	1
Multiple comparison post hoc Tuckeys
		p value
		Alkyl phosphatidylethanolamine
		PE(O-34:1)	PE(O-16:0/18:2)	PE(O-18:1/18:2)	PE(O-16:0/20:3)	PE(O-16:0/20:4)	PE(O-36:5)	PE(O-16:0/22:4)	PE(O-18:0/20:4)	PE(O-38:5) (a)	PE(O-38:5) (b)	PE(O-16:0/22:6)	PE(O-18:0/22:5) (a)	PE(O-18:0/22:6)	PE(O-18:1/22:6)
Liver	Heart	5.63587e-07	0.000128555	1.10103e-08	0.0600976	2.67941e-08	4.22826e-10	7.08454e-08	0.999747	7.27085e-13	8.78186e-13	6.1954e-11	6.37356e-09	1.27477e-08	4.67687e-10
	Kidney	6.9611e-13	6.9611e-13	6.9611e-13	1.24201e-12	6.9611e-13	4.20429e-06	0.938503	6.9611e-13	0.000358857	0.109934	0.219622	0.999983	0.671032	0.998908
	Gluteus	0.999032	0.999761	0.991484	0.291682	0.337972	0.999988	0.00625828	0.00207441	0.990593	0.999982	0.0571425	0.0388565	0.12103	0.813182
	Soleus	0.00345264	0.926634	0.907211	0.727801	0.987096	0.346637	0.979464	0.017297	0.118832	0.39082	2.3838e-05	0.000360171	0.000219255	0.0261041
	VAT	0.831251	0.906136	0.836128	0.0120906	0.102285	0.988259	5.95161e-05	0.00111858	0.562209	0.285681	0.997968	0.719476	0.650626	0.890163
	SAT	0.990854	0.976241	0.962065	0.0557605	0.469375	0.999999	0.00144247	0.0138446	0.853325	0.580407	0.999524	0.898155	0.918939	0.94636
Heart	Liver	5.63587e-07	0.000128555	1.10103e-08	0.0600976	2.67941e-08	4.22826e-10	7.08454e-08	0.999747	7.27085e-13	8.78186e-13	6.1954e-11	6.37356e-09	1.27477e-08	4.67687e-10
	Kidney	1.09357e-12	6.9611e-13	3.68281e-11	4.3288e-09	6.96332e-13	0.334085	1.26108e-05	6.9611e-13	1.80555e-06	1.18627e-08	1.42827e-06	1.63597e-08	1.71658e-05	1.55535e-08
	Gluteus	1.2414e-05	0.000111009	5.65801e-09	0.00014368	1.09662e-10	5.84428e-09	1.92357e-12	0.000689876	3.54261e-12	4.25071e-12	1.18778e-05	0.00151064	0.000607833	3.11911e-07
	Soleus	0.463843	0.018729	9.24755e-06	0.00211196	3.04003e-08	1.32869e-05	5.674e-08	0.00668679	8.47746e-09	5.70163e-09	0.0873517	0.220825	0.389956	0.000749513
	VAT	1.20217e-08	4.42047e-06	2.99363e-10	9.83122e-07	7.26319e-12	8.78327e-11	7.02993e-13	0.0003493	6.96443e-13	6.96665e-13	2.73145e-11	9.02359e-11	1.20172e-10	2.35957e-11
	SAT	5.47091e-07	4.38346e-05	7.40845e-09	1.54218e-05	6.21619e-10	1.56529e-08	1.38667e-12	0.00527883	7.24198e-13	7.29528e-13	3.9551e-10	2.11575e-09	4.78721e-09	3.49103e-10
Kidney	Liver	6.9611e-13	6.9611e-13	6.9611e-13	1.24201e-12	6.9611e-13	4.20429e-06	0.938503	6.9611e-13	0.000358857	0.109934	0.219622	0.999983	0.671032	0.998908
	Heart	1.09357e-12	6.9611e-13	3.68281e-11	4.3288e-09	6.96332e-13	0.334085	1.26108e-05	6.9611e-13	1.80555e-06	1.18627e-08	1.42827e-06	1.63597e-08	1.71658e-05	1.55535e-08
	Gluteus	6.9611e-13	6.9611e-13	6.9611e-13	7.02549e-13	6.9611e-13	2.79566e-05	0.000591013	6.9611e-13	0.00674362	0.237515	0.996861	0.0349414	0.946221	0.979858
	Soleus	7.32081e-13	6.9611e-13	6.96332e-13	8.51652e-13	6.9611e-13	0.016508	0.589296	6.9611e-13	0.578989	0.998183	0.0449786	0.00040522	0.0368464	0.115782
	VAT	6.9611e-13	6.9611e-13	6.9611e-13	6.96332e-13	6.9611e-13	6.57645e-07	5.67474e-06	6.9611e-13	1.99781e-06	0.000341932	0.0865362	0.884738	0.0451167	0.681908
	SAT	6.9611e-13	6.9611e-13	6.9611e-13	6.98552e-13	6.9611e-13	4.80665e-05	0.000142086	6.9611e-13	2.8279e-05	0.00255084	0.156892	0.970336	0.174357	0.794336
Gluteus	Liver	0.999032	0.999761	0.991484	0.291682	0.337972	0.999988	0.00625828	0.00207441	0.990593	0.999982	0.0571425	0.0388565	0.12103	0.813182
	Heart	1.2414e-05	0.000111009	5.65801e-09	0.00014368	1.09662e-10	5.84428e-09	1.92357e-12	0.000689876	3.54261e-12	4.25071e-12	1.18778e-05	0.00151064	0.000607833	3.11911e-07
	Kidney	6.9611e-13	6.9611e-13	6.9611e-13	7.02549e-13	6.9611e-13	2.79566e-05	0.000591013	6.9611e-13	0.00674362	0.237515	0.996861	0.0349414	0.946221	0.979858
	Soleus	0.0216785	0.811917	0.597645	0.996806	0.878692	0.537665	0.122398	0.998482	0.480883	0.594727	0.162058	0.656273	0.302724	0.477422
	VAT	0.607492	0.990459	0.997695	0.885163	0.998608	0.96674	0.870087	1	0.230326	0.241655	0.018887	0.000755121	0.00235736	0.197105
	SAT	0.921463	0.999009	0.999972	0.978633	1	1	0.995739	0.999391	0.50745	0.500529	0.0432219	0.0040348	0.0166395	0.310328
Soleus	Liver	0.00345264	0.926634	0.907211	0.727801	0.987096	0.346637	0.979464	0.017297	0.118832	0.39082	2.3838e-05	0.000360171	0.000219255	0.0261041
	Heart	0.463843	0.018729	9.24755e-06	0.00211196	3.04003e-08	1.32869e-05	5.674e-08	0.00668679	8.47746e-09	5.70163e-09	0.0873517	0.220825	0.389956	0.000749513
	Kidney	7.32081e-13	6.9611e-13	6.96332e-13	8.51652e-13	6.9611e-13	0.016508	0.589296	6.9611e-13	0.578989	0.998183	0.0449786	0.00040522	0.0368464	0.115782
	Gluteus	0.0216785	0.811917	0.597645	0.996806	0.878692	0.537665	0.122398	0.998482	0.480883	0.594727	0.162058	0.656273	0.302724	0.477422
	VAT	0.0001043	0.365198	0.257512	0.573722	0.584576	0.10525	0.00436169	0.997352	0.00188494	0.00354017	7.2105e-06	5.25209e-06	2.24939e-06	0.00145039
	SAT	0.00137797	0.563841	0.478266	0.808017	0.934458	0.54576	0.0376566	1	0.011177	0.017422	3.37706e-05	4.10986e-05	3.09785e-05	0.00430773
VAT	Liver	0.831251	0.906136	0.836128	0.0120906	0.102285	0.988259	5.95161e-05	0.00111858	0.562209	0.285681	0.997968	0.719476	0.650626	0.890163
	Heart	1.20217e-08	4.42047e-06	2.99363e-10	9.83122e-07	7.26319e-12	8.78327e-11	7.02993e-13	0.0003493	6.96443e-13	6.96665e-13	2.73145e-11	9.02359e-11	1.20172e-10	2.35957e-11
	Kidney	6.9611e-13	6.9611e-13	6.9611e-13	6.96332e-13	6.9611e-13	6.57645e-07	5.67474e-06	6.9611e-13	1.99781e-06	0.000341932	0.0865362	0.884738	0.0451167	0.681908
	Gluteus	0.607492	0.990459	0.997695	0.885163	0.998608	0.96674	0.870087	1	0.230326	0.241655	0.018887	0.000755121	0.00235736	0.197105
	Soleus	0.0001043	0.365198	0.257512	0.573722	0.584576	0.10525	0.00436169	0.997352	0.00188494	0.00354017	7.2105e-06	5.25209e-06	2.24939e-06	0.00145039
	SAT	0.998695	0.999994	0.999967	0.999942	0.996041	0.98074	0.99766	0.998852	0.999833	0.999912	1	0.999984	0.999676	1
SAT	Liver	0.990854	0.976241	0.962065	0.0557605	0.469375	0.999999	0.00144247	0.0138446	0.853325	0.580407	0.999524	0.898155	0.918939	0.94636
	Heart	5.47091e-07	4.38346e-05	7.40845e-09	1.54218e-05	6.21619e-10	1.56529e-08	1.38667e-12	0.00527883	7.24198e-13	7.29528e-13	3.9551e-10	2.11575e-09	4.78721e-09	3.49103e-10
	Kidney	6.9611e-13	6.9611e-13	6.9611e-13	6.98552e-13	6.9611e-13	4.80665e-05	0.000142086	6.9611e-13	2.8279e-05	0.00255084	0.156892	0.970336	0.174357	0.794336
	Gluteus	0.921463	0.999009	0.999972	0.978633	1	1	0.995739	0.999391	0.50745	0.500529	0.0432219	0.0040348	0.0166395	0.310328
	Soleus	0.00137797	0.563841	0.478266	0.808017	0.934458	0.54576	0.0376566	1	0.011177	0.017422	3.37706e-05	4.10986e-05	3.09785e-05	0.00430773
	VAT	0.998695	0.999994	0.999967	0.999942	0.996041	0.98074	0.99766	0.998852	0.999833	0.999912	1	0.999984	0.999676	1
Multiple comparison post hoc Tuckeys
		p value
		Alkenyl phosphatidylethanolamine
		PE(P-15:0/20:4) (a)	PE(P-15:0/20:4) (b)	PE(P-15:0/22:6) (a)	PE(P-15:0/22:6) (b)	PE(P-16:0/18:1)	PE(P-16:0/18:2)	PE(P-16:0/18:3)	PE(P-16:0/20:3) (a)	PE(P-16:0/20:3) (b)	PE(P-16:0/20:4)	PE(P-16:0/20:5)	PE(P-16:0/22:4)	PE(P-16:0/22:5) (n3)	PE(P-16:0/22:5) (n6)	PE(P-16:0/22:6)	PE(P-17:0/20:4) (a)	PE(P-17:0/20:4) (b)	PE(P-17:0/22:6) (a)	PE(P-17:0/22:6) (b)	PE(P-18:0/18:1)	PE(P-18:0/18:2)	PE(P-18:0/18:3)	PE(P-18:0/20:3) (a)	PE(P-18:0/20:3) (b)	PE(P-18:0/20:4)	PE(P-18:0/20:5)	PE(P-18:0/22:4)	PE(P-18:0/22:5) (n3)	PE(P-18:0/22:5) (n6)	PE(P-18:0/22:6)	PE(P-18:1/18:1) (a)	PE(P-18:1/18:1) (b)	PE(P-18:1/18:2) (a)	PE(P-18:1/18:2) (b)	PE(P-18:1/18:3)	PE(P-18:1/20:3) (a)	PE(P-18:1/20:3) (b)	PE(P-18:1/20:4) (a)	PE(P-18:1/20:4) (b)	PE(P-18:1/20:5) (a)	PE(P-18:1/20:5) (b)	PE(P-18:1/22:4)	PE(P-18:1/22:5) (a)	PE(P-18:1/22:5) (b)	PE(P-18:1/22:6) (a)	PE(P-18:1/22:6) (b)	PE(P-19:0/20:4) (a)	PE(P-19:0/20:4) (b)
Liver	Heart	0.999479	1.38759e-07	0.855076	1.15711e-09	0.190252	6.98552e-13	0.0065332	0.00206702	0.966677	6.97331e-13	9.80003e-09	1.31724e-10	6.9722e-13	9.31255e-13	4.30472e-10	1.92413e-12	2.16238e-12	2.53181e-06	1.10228e-09	0.999674	1.06815e-12	7.06768e-13	0.0299241	0.479315	7.55396e-13	8.98698e-06	7.71641e-06	1.95096e-07	1.57276e-10	1.03133e-07	0.993345	0.33473	7.13762e-13	1.40611e-08	7.19536e-13	0.000709034	4.96777e-09	6.9611e-13	7.27751e-13	6.20965e-06	0.00972057	9.2924e-09	9.62452e-13	9.13047e-13	7.20424e-13	5.12145e-11	3.5475e-12	7.26974e-13
	Kidney	0.0652907	6.96221e-13	1	0.966997	6.96221e-13	7.14132e-08	6.96443e-13	4.28344e-11	2.7444e-07	7.08671e-11	2.45782e-08	0.535	0.70232	0.993885	0.998713	1.00806e-08	4.94788e-09	0.999965	0.999927	0.139659	1.19814e-06	0.000121512	2.86807e-09	3.31809e-08	1.252e-12	0.000275502	0.980007	1	0.999293	0.999871	0.0611368	3.25702e-11	0.0064357	9.2454e-08	1.77484e-11	2.84074e-11	0.0182141	5.81778e-07	6.8394e-10	4.76734e-08	1.43985e-05	0.979294	1	1	0.999968	0.999937	1.47303e-05	3.10751e-12
	Gluteus	0.40683	0.656462	0.452043	0.000228401	1	0.965735	0.995998	0.00109388	0.0474725	0.857821	0.867494	0.101981	0.183621	0.290239	3.08243e-05	0.36631	0.874617	4.44725e-06	1.49261e-05	0.999713	0.130265	0.887485	0.000352333	0.014545	0.777229	0.999906	0.133898	2.00425e-08	0.00040289	7.67121e-08	0.999999	0.999459	0.983396	0.996668	0.888685	0.00457583	0.079929	0.905311	0.999394	0.0372916	1	0.983207	0.259469	0.484432	0.227753	0.0617962	0.930234	0.973109
	Soleus	0.613925	0.966846	0.999951	7.01975e-05	9.43644e-06	0.216334	0.995491	0.0224603	0.288503	0.985863	0.955191	0.684349	0.161995	0.469508	2.32042e-05	0.846776	0.986717	1.97817e-06	2.99803e-05	1.43993e-07	0.000275438	0.0671803	0.293474	0.152568	0.982877	0.99979	0.904287	2.49866e-06	0.00754952	1.73227e-07	2.77796e-08	1.19679e-07	0.463618	0.793709	0.048547	0.181756	0.711765	0.98262	0.999999	0.0893309	0.997027	0.855144	0.0568394	0.435873	0.0220045	0.00738665	0.999779	1
	VAT	0.12404	0.55566	0.999995	0.999895	0.928652	0.998567	0.997016	4.00333e-05	0.0396985	0.739028	0.166473	0.000326675	0.985885	0.995502	1	0.137503	0.725559	0.999983	1	0.999548	0.963519	0.999997	2.70145e-07	0.000105906	0.37137	0.0543437	2.54895e-06	0.9949	0.972381	0.999994	0.999983	0.999987	0.999829	0.999988	0.999964	4.18549e-05	0.00239441	0.82736	0.99517	0.0072959	0.915835	0.0133302	0.996544	0.992948	0.999998	1	0.231138	0.736068
	SAT	0.503858	0.999945	1	1	0.892733	1	0.999986	0.00255166	0.498622	0.997792	0.935452	0.0280284	0.999588	0.999531	1	0.996617	0.951889	1	1	0.934806	0.999259	0.99866	0.000187801	0.0837829	0.826439	0.302202	0.000259756	0.999777	0.993001	0.999999	0.883909	0.88705	1	1	0.9971	0.012138	0.227025	0.993326	1	0.0974236	0.999378	0.356622	0.999966	0.999217	1	1	0.999424	1
Heart	Liver	0.999479	1.38759e-07	0.855076	1.15711e-09	0.190252	6.98552e-13	0.0065332	0.00206702	0.966677	6.97331e-13	9.80003e-09	1.31724e-10	6.9722e-13	9.31255e-13	4.30472e-10	1.92413e-12	2.16238e-12	2.53181e-06	1.10228e-09	0.999674	1.06815e-12	7.06768e-13	0.0299241	0.479315	7.55396e-13	8.98698e-06	7.71641e-06	1.95096e-07	1.57276e-10	1.03133e-07	0.993345	0.33473	7.13762e-13	1.40611e-08	7.19536e-13	0.000709034	4.96777e-09	6.9611e-13	7.27751e-13	6.20965e-06	0.00972057	9.2924e-09	9.62452e-13	9.13047e-13	7.20424e-13	5.12145e-11	3.5475e-12	7.26974e-13
	Kidney	0.0238112	3.16552e-09	0.89869	1.62431e-07	7.0155e-13	0.000494977	1.48305e-11	2.28542e-05	5.20026e-06	0.112632	0.999984	4.27015e-07	2.00295e-12	1.79279e-11	1.50714e-08	0.363146	0.525523	2.47929e-05	1.9185e-08	0.282474	0.0056817	1.81602e-06	9.26202e-05	1.47043e-05	1	0.994646	0.000436806	7.30987e-07	4.81285e-09	1.57729e-06	0.234659	2.4464e-08	4.11758e-08	1	0.808746	4.3089e-05	0.0029487	2.29701e-10	0.21011	0.542073	0.270747	9.02497e-07	3.71736e-12	3.17057e-12	1.24667e-12	9.72046e-10	0.00400808	0.99375
	Gluteus	0.659957	2.60385e-09	0.987569	0.0514817	0.202242	1.09457e-12	0.0650029	1.98373e-09	0.00445024	6.96443e-13	8.23618e-10	8.41438e-13	2.46005e-11	2.94293e-09	0.109198	7.13207e-13	9.67004e-13	0.999983	0.282672	1	1.91173e-08	5.32352e-12	1.12285e-08	5.53244e-05	7.0377e-13	1.10841e-05	3.53096e-09	0.916825	0.00687751	0.997778	0.998934	0.686706	2.83551e-12	5.80966e-07	1.04832e-11	3.24624e-09	3.1648e-12	6.9611e-13	7.81708e-13	4.77377e-10	0.0169019	8.041e-07	4.14435e-09	8.80971e-10	4.43507e-10	8.79242e-06	1.50724e-12	7.18203e-13
	Soleus	0.836079	7.75557e-08	0.976004	0.237492	0.0109802	2.19651e-10	0.096499	1.14143e-07	0.0506058	7.03659e-13	5.96602e-09	1.85266e-11	1.63482e-10	4.75343e-09	0.265118	1.41676e-12	5.07516e-12	0.989634	0.357542	4.78178e-07	0.000147395	6.83434e-09	9.61142e-05	0.00160108	9.1005e-13	0.000240657	1.2495e-06	1	0.00119513	0.996231	2.15099e-07	8.37596e-05	3.84895e-10	2.72642e-05	2.33858e-08	8.34413e-07	4.97361e-10	6.9611e-13	1.60372e-12	3.54558e-09	0.114607	1.23488e-05	2.19009e-07	5.26729e-09	6.78637e-08	0.000451722	3.03188e-10	2.2552e-12
	VAT	0.277647	6.87386e-10	0.77849	9.21978e-10	0.0172433	6.97442e-13	0.00160338	4.56849e-11	0.00326742	6.96332e-13	6.14098e-12	6.96332e-13	6.96443e-13	7.93365e-13	6.85116e-10	6.9722e-13	7.33191e-13	2.13272e-06	1.71498e-09	0.98379	7.55396e-13	7.15317e-13	8.24141e-12	1.96381e-07	6.96443e-13	5.59684e-10	7.18647e-13	4.4883e-08	2.25577e-11	1.08312e-07	0.971861	0.253763	7.14206e-13	1.44411e-08	7.2653e-13	1.70093e-11	7.17315e-13	6.9611e-13	7.09877e-13	3.59777e-11	0.000438617	9.09939e-13	8.1557e-13	7.72604e-13	7.3952e-13	8.7512e-11	7.01661e-13	6.9722e-13
	SAT	0.74507	6.66545e-07	0.875274	1.59026e-08	0.945198	8.18345e-13	0.0107761	8.81491e-09	0.118116	7.11098e-13	4.56082e-09	7.87481e-13	7.12763e-13	3.1507e-12	7.88862e-09	7.0971e-12	2.85616e-12	1.57476e-05	1.62639e-08	0.991115	4.0461e-12	3.18545e-12	9.21182e-09	0.000675203	7.38853e-13	3.85163e-08	6.58429e-12	6.91596e-07	3.96114e-10	8.70806e-07	0.996067	0.990153	1.78824e-12	2.57037e-07	7.15961e-12	1.88707e-08	3.42331e-11	6.9611e-13	2.03604e-12	4.02994e-09	0.0835912	1.34602e-10	5.10259e-12	2.71572e-12	1.58229e-12	1.11519e-09	2.36077e-11	1.89515e-12
Kidney	Liver	0.0652907	6.96221e-13	1	0.966997	6.96221e-13	7.14132e-08	6.96443e-13	4.28344e-11	2.7444e-07	7.08671e-11	2.45782e-08	0.535	0.70232	0.993885	0.998713	1.00806e-08	4.94788e-09	0.999965	0.999927	0.139659	1.19814e-06	0.000121512	2.86807e-09	3.31809e-08	1.252e-12	0.000275502	0.980007	1	0.999293	0.999871	0.0611368	3.25702e-11	0.0064357	9.2454e-08	1.77484e-11	2.84074e-11	0.0182141	5.81778e-07	6.8394e-10	4.76734e-08	1.43985e-05	0.979294	1	1	0.999968	0.999937	1.47303e-05	3.10751e-12
	Heart	0.0238112	3.16552e-09	0.89869	1.62431e-07	7.0155e-13	0.000494977	1.48305e-11	2.28542e-05	5.20026e-06	0.112632	0.999984	4.27015e-07	2.00295e-12	1.79279e-11	1.50714e-08	0.363146	0.525523	2.47929e-05	1.9185e-08	0.282474	0.0056817	1.81602e-06	9.26202e-05	1.47043e-05	1	0.994646	0.000436806	7.30987e-07	4.81285e-09	1.57729e-06	0.234659	2.4464e-08	4.11758e-08	1	0.808746	4.3089e-05	0.0029487	2.29701e-10	0.21011	0.542073	0.270747	9.02497e-07	3.71736e-12	3.17057e-12	1.24667e-12	9.72046e-10	0.00400808	0.99375
	Gluteus	0.000430339	6.9611e-13	0.537408	0.00798187	6.96332e-13	5.83271e-06	7.11431e-13	6.96665e-13	6.19148e-11	9.15545e-12	2.01444e-09	0.00141499	0.973998	0.746111	0.000413095	6.62124e-11	4.82557e-10	3.40357e-05	0.000116491	0.35837	0.0129602	0.0102414	7.05658e-13	3.23019e-12	7.57394e-13	0.00025636	0.0298271	7.19314e-08	0.00352555	9.31002e-07	0.123738	7.04065e-10	0.0839856	2.54841e-06	4.24517e-09	6.9833e-13	6.24935e-06	5.20835e-08	9.00741e-10	1.0534e-11	3.8271e-05	1	0.360532	0.595935	0.428742	0.167673	1.41083e-06	1.86706e-12
	Soleus	0.00157551	6.96332e-13	0.999978	0.00247214	1.09475e-08	0.00146031	7.67386e-13	7.30083e-13	1.8644e-09	1.13617e-10	1.20301e-08	0.0402961	0.94967	0.878663	0.000277116	1.96318e-09	5.55095e-09	1.40488e-05	0.000196371	0.0014231	0.862884	0.538568	3.65671e-11	1.04383e-10	1.95144e-12	0.0034182	0.518646	6.27481e-06	0.0393496	1.72992e-06	0.000955371	0.45239	0.65669	8.52777e-05	6.43344e-06	9.96203e-13	0.000604295	3.64289e-07	6.48495e-09	6.74143e-11	0.000531031	0.99924	0.0956035	0.540799	0.0637915	0.0269912	0.000282385	6.07885e-11
	VAT	4.3494e-05	6.9611e-13	0.999993	0.889586	6.9611e-13	2.70058e-08	6.96332e-13	6.96221e-13	2.67012e-11	2.48446e-12	1.9437e-11	2.25774e-06	0.28634	0.875781	0.99641	7.02627e-12	9.05295e-11	0.998928	0.999587	0.0679979	1.05694e-07	0.000110033	6.96221e-13	7.10321e-13	6.99885e-13	2.717e-08	5.91752e-07	0.99805	0.859914	0.998493	0.0429419	3.68464e-11	0.00326045	8.61185e-08	1.80476e-11	6.96221e-13	7.36557e-08	1.46662e-08	2.06075e-10	1.57496e-12	6.58031e-07	0.00232544	0.995439	0.991477	0.999591	0.999658	1.25884e-08	7.69829e-13
	SAT	0.000951546	6.96332e-13	1	0.962947	7.05769e-13	7.77301e-07	7.02771e-13	7.00329e-13	5.9083e-09	2.26966e-10	9.31548e-09	0.000341255	0.548622	0.95139	0.99865	1.83711e-08	2.70475e-09	0.999808	0.999787	0.810534	2.21038e-06	0.00256916	7.08766e-13	4.5614e-11	9.61564e-13	1.08487e-06	5.04076e-05	0.999945	0.937861	0.999455	0.703215	2.70798e-08	0.0223921	1.05444e-06	2.03117e-09	7.08766e-13	4.5412e-05	5.6367e-07	9.69665e-09	7.568e-11	0.000345626	0.103934	0.999909	0.998776	0.999923	0.999908	2.27317e-05	4.70928e-11
Gluteus	Liver	0.40683	0.656462	0.452043	0.000228401	1	0.965735	0.995998	0.00109388	0.0474725	0.857821	0.867494	0.101981	0.183621	0.290239	3.08243e-05	0.36631	0.874617	4.44725e-06	1.49261e-05	0.999713	0.130265	0.887485	0.000352333	0.014545	0.777229	0.999906	0.133898	2.00425e-08	0.00040289	7.67121e-08	0.999999	0.999459	0.983396	0.996668	0.888685	0.00457583	0.079929	0.905311	0.999394	0.0372916	1	0.983207	0.259469	0.484432	0.227753	0.0617962	0.930234	0.973109
	Heart	0.659957	2.60385e-09	0.987569	0.0514817	0.202242	1.09457e-12	0.0650029	1.98373e-09	0.00445024	6.96443e-13	8.23618e-10	8.41438e-13	2.46005e-11	2.94293e-09	0.109198	7.13207e-13	9.67004e-13	0.999983	0.282672	1	1.91173e-08	5.32352e-12	1.12285e-08	5.53244e-05	7.0377e-13	1.10841e-05	3.53096e-09	0.916825	0.00687751	0.997778	0.998934	0.686706	2.83551e-12	5.80966e-07	1.04832e-11	3.24624e-09	3.1648e-12	6.9611e-13	7.81708e-13	4.77377e-10	0.0169019	8.041e-07	4.14435e-09	8.80971e-10	4.43507e-10	8.79242e-06	1.50724e-12	7.18203e-13
	Kidney	0.000430339	6.9611e-13	0.537408	0.00798187	6.96332e-13	5.83271e-06	7.11431e-13	6.96665e-13	6.19148e-11	9.15545e-12	2.01444e-09	0.00141499	0.973998	0.746111	0.000413095	6.62124e-11	4.82557e-10	3.40357e-05	0.000116491	0.35837	0.0129602	0.0102414	7.05658e-13	3.23019e-12	7.57394e-13	0.00025636	0.0298271	7.19314e-08	0.00352555	9.31002e-07	0.123738	7.04065e-10	0.0839856	2.54841e-06	4.24517e-09	6.9833e-13	6.24935e-06	5.20835e-08	9.00741e-10	1.0534e-11	3.8271e-05	1	0.360532	0.595935	0.428742	0.167673	1.41083e-06	1.86706e-12
	Soleus	0.999987	0.996058	0.739031	0.997961	1.81092e-05	0.774062	1	0.98426	0.993174	0.999527	0.999993	0.950056	0.999998	0.999993	0.99992	0.993427	0.999676	0.999007	1	1.69182e-06	0.320929	0.611171	0.310326	0.987031	0.998077	0.995238	0.846448	0.944952	0.99139	1	1.68905e-07	1.63019e-06	0.920812	0.984105	0.52721	0.884768	0.910175	0.999954	0.999973	0.999992	0.996859	0.9989	0.986139	0.999999	0.935495	0.973549	0.834583	0.979617
	VAT	0.997973	1	0.375897	0.000128783	0.971406	0.806914	0.910051	0.98368	1	0.999998	0.901579	0.549375	0.0409344	0.101996	3.41592e-05	0.999465	0.999986	3.59383e-06	1.68909e-05	0.986924	0.017866	0.829128	0.530318	0.810986	0.99743	0.164819	0.0293759	5.2188e-09	3.90682e-05	7.75373e-08	0.999789	0.995295	0.920579	0.984795	0.78478	0.872095	0.922082	0.999999	0.999998	0.999297	0.9466	0.00257077	0.0942876	0.183412	0.192604	0.0576216	0.897833	0.997641
	SAT	1	0.885673	0.515446	0.000713068	0.871334	0.980609	0.986217	1	0.945314	0.995204	1	0.995826	0.13436	0.207712	0.000146196	0.827629	0.999997	2.09773e-05	6.74633e-05	0.994108	0.0877474	0.99597	0.999727	0.99866	1	0.541518	0.305985	7.10212e-08	0.000211672	5.15126e-07	0.946705	0.98797	0.994867	0.998661	0.998009	0.999999	0.999827	0.99959	0.999746	0.999979	0.999263	0.111191	0.243354	0.334117	0.300839	0.106027	0.997424	0.987912
Soleus	Liver	0.613925	0.966846	0.999951	7.01975e-05	9.43644e-06	0.216334	0.995491	0.0224603	0.288503	0.985863	0.955191	0.684349	0.161995	0.469508	2.32042e-05	0.846776	0.986717	1.97817e-06	2.99803e-05	1.43993e-07	0.000275438	0.0671803	0.293474	0.152568	0.982877	0.99979	0.904287	2.49866e-06	0.00754952	1.73227e-07	2.77796e-08	1.19679e-07	0.463618	0.793709	0.048547	0.181756	0.711765	0.98262	0.999999	0.0893309	0.997027	0.855144	0.0568394	0.435873	0.0220045	0.00738665	0.999779	1
	Heart	0.836079	7.75557e-08	0.976004	0.237492	0.0109802	2.19651e-10	0.096499	1.14143e-07	0.0506058	7.03659e-13	5.96602e-09	1.85266e-11	1.63482e-10	4.75343e-09	0.265118	1.41676e-12	5.07516e-12	0.989634	0.357542	4.78178e-07	0.000147395	6.83434e-09	9.61142e-05	0.00160108	9.1005e-13	0.000240657	1.2495e-06	1	0.00119513	0.996231	2.15099e-07	8.37596e-05	3.84895e-10	2.72642e-05	2.33858e-08	8.34413e-07	4.97361e-10	6.9611e-13	1.60372e-12	3.54558e-09	0.114607	1.23488e-05	2.19009e-07	5.26729e-09	6.78637e-08	0.000451722	3.03188e-10	2.2552e-12
	Kidney	0.00157551	6.96332e-13	0.999978	0.00247214	1.09475e-08	0.00146031	7.67386e-13	7.30083e-13	1.8644e-09	1.13617e-10	1.20301e-08	0.0402961	0.94967	0.878663	0.000277116	1.96318e-09	5.55095e-09	1.40488e-05	0.000196371	0.0014231	0.862884	0.538568	3.65671e-11	1.04383e-10	1.95144e-12	0.0034182	0.518646	6.27481e-06	0.0393496	1.72992e-06	0.000955371	0.45239	0.65669	8.52777e-05	6.43344e-06	9.96203e-13	0.000604295	3.64289e-07	6.48495e-09	6.74143e-11	0.000531031	0.99924	0.0956035	0.540799	0.0637915	0.0269912	0.000282385	6.07885e-11
	Gluteus	0.999987	0.996058	0.739031	0.997961	1.81092e-05	0.774062	1	0.98426	0.993174	0.999527	0.999993	0.950056	0.999998	0.999993	0.99992	0.993427	0.999676	0.999007	1	1.69182e-06	0.320929	0.611171	0.310326	0.987031	0.998077	0.995238	0.846448	0.944952	0.99139	1	1.68905e-07	1.63019e-06	0.920812	0.984105	0.52721	0.884768	0.910175	0.999954	0.999973	0.999992	0.996859	0.9989	0.986139	0.999999	0.935495	0.973549	0.834583	0.979617
	VAT	0.988066	0.990789	0.999302	4.05929e-05	5.48946e-07	0.0942599	0.912817	0.690948	0.994138	0.996628	0.831842	0.104711	0.0373393	0.201456	2.52781e-05	0.923028	0.995603	1.6076e-06	3.24885e-05	7.20143e-08	2.46564e-05	0.0546187	0.00363294	0.365319	0.925291	0.047991	0.000876996	5.83152e-07	0.000884994	1.67094e-07	2.50515e-08	1.07168e-07	0.308708	0.696453	0.0317396	0.204244	0.294112	0.999544	0.999478	0.994642	0.692958	0.00092936	0.0170963	0.164807	0.0185764	0.0071389	0.183539	0.80027
	SAT	0.999999	0.997165	0.999859	0.00022548	0.00176928	0.320155	0.985389	0.992362	0.999875	0.999993	1	0.70377	0.117981	0.343105	0.000100344	0.994783	0.999992	8.83466e-06	0.0001116	3.19668e-05	0.00028311	0.293542	0.184191	0.999976	0.998862	0.236706	0.0225868	5.08707e-06	0.00319466	9.26275e-07	1.14326e-05	4.19189e-05	0.62427	0.868455	0.267331	0.946768	0.987298	1	1	1	1	0.046808	0.059597	0.298248	0.0402259	0.0164466	0.989638	1
VAT	Liver	0.12404	0.55566	0.999995	0.999895	0.928652	0.998567	0.997016	4.00333e-05	0.0396985	0.739028	0.166473	0.000326675	0.985885	0.995502	1	0.137503	0.725559	0.999983	1	0.999548	0.963519	0.999997	2.70145e-07	0.000105906	0.37137	0.0543437	2.54895e-06	0.9949	0.972381	0.999994	0.999983	0.999987	0.999829	0.999988	0.999964	4.18549e-05	0.00239441	0.82736	0.99517	0.0072959	0.915835	0.0133302	0.996544	0.992948	0.999998	1	0.231138	0.736068
	Heart	0.277647	6.87386e-10	0.77849	9.21978e-10	0.0172433	6.97442e-13	0.00160338	4.56849e-11	0.00326742	6.96332e-13	6.14098e-12	6.96332e-13	6.96443e-13	7.93365e-13	6.85116e-10	6.9722e-13	7.33191e-13	2.13272e-06	1.71498e-09	0.98379	7.55396e-13	7.15317e-13	8.24141e-12	1.96381e-07	6.96443e-13	5.59684e-10	7.18647e-13	4.4883e-08	2.25577e-11	1.08312e-07	0.971861	0.253763	7.14206e-13	1.44411e-08	7.2653e-13	1.70093e-11	7.17315e-13	6.9611e-13	7.09877e-13	3.59777e-11	0.000438617	9.09939e-13	8.1557e-13	7.72604e-13	7.3952e-13	8.7512e-11	7.01661e-13	6.9722e-13
	Kidney	4.3494e-05	6.9611e-13	0.999993	0.889586	6.9611e-13	2.70058e-08	6.96332e-13	6.96221e-13	2.67012e-11	2.48446e-12	1.9437e-11	2.25774e-06	0.28634	0.875781	0.99641	7.02627e-12	9.05295e-11	0.998928	0.999587	0.0679979	1.05694e-07	0.000110033	6.96221e-13	7.10321e-13	6.99885e-13	2.717e-08	5.91752e-07	0.99805	0.859914	0.998493	0.0429419	3.68464e-11	0.00326045	8.61185e-08	1.80476e-11	6.96221e-13	7.36557e-08	1.46662e-08	2.06075e-10	1.57496e-12	6.58031e-07	0.00232544	0.995439	0.991477	0.999591	0.999658	1.25884e-08	7.69829e-13
	Gluteus	0.997973	1	0.375897	0.000128783	0.971406	0.806914	0.910051	0.98368	1	0.999998	0.901579	0.549375	0.0409344	0.101996	3.41592e-05	0.999465	0.999986	3.59383e-06	1.68909e-05	0.986924	0.017866	0.829128	0.530318	0.810986	0.99743	0.164819	0.0293759	5.2188e-09	3.90682e-05	7.75373e-08	0.999789	0.995295	0.920579	0.984795	0.78478	0.872095	0.922082	0.999999	0.999998	0.999297	0.9466	0.00257077	0.0942876	0.183412	0.192604	0.0576216	0.897833	0.997641
	Soleus	0.988066	0.990789	0.999302	4.05929e-05	5.48946e-07	0.0942599	0.912817	0.690948	0.994138	0.996628	0.831842	0.104711	0.0373393	0.201456	2.52781e-05	0.923028	0.995603	1.6076e-06	3.24885e-05	7.20143e-08	2.46564e-05	0.0546187	0.00363294	0.365319	0.925291	0.047991	0.000876996	5.83152e-07	0.000884994	1.67094e-07	2.50515e-08	1.07168e-07	0.308708	0.696453	0.0317396	0.204244	0.294112	0.999544	0.999478	0.994642	0.692958	0.00092936	0.0170963	0.164807	0.0185764	0.0071389	0.183539	0.80027
	SAT	0.996887	0.831752	1	0.999997	0.345978	0.999071	0.999934	0.978422	0.947381	0.9819	0.867661	0.926339	0.999934	0.999999	1	0.557582	0.99963	1	1	0.790666	0.99963	0.994561	0.815614	0.529408	0.997258	0.997299	0.974954	0.99999	0.999999	1	0.798262	0.8068	0.999623	0.999983	0.98287	0.821848	0.784455	0.997837	0.997798	0.992747	0.774032	0.906581	0.999958	0.999998	1	1	0.60931	0.841804
SAT	Liver	0.503858	0.999945	1	1	0.892733	1	0.999986	0.00255166	0.498622	0.997792	0.935452	0.0280284	0.999588	0.999531	1	0.996617	0.951889	1	1	0.934806	0.999259	0.99866	0.000187801	0.0837829	0.826439	0.302202	0.000259756	0.999777	0.993001	0.999999	0.883909	0.88705	1	1	0.9971	0.012138	0.227025	0.993326	1	0.0974236	0.999378	0.356622	0.999966	0.999217	1	1	0.999424	1
	Heart	0.74507	6.66545e-07	0.875274	1.59026e-08	0.945198	8.18345e-13	0.0107761	8.81491e-09	0.118116	7.11098e-13	4.56082e-09	7.87481e-13	7.12763e-13	3.1507e-12	7.88862e-09	7.0971e-12	2.85616e-12	1.57476e-05	1.62639e-08	0.991115	4.0461e-12	3.18545e-12	9.21182e-09	0.000675203	7.38853e-13	3.85163e-08	6.58429e-12	6.91596e-07	3.96114e-10	8.70806e-07	0.996067	0.990153	1.78824e-12	2.57037e-07	7.15961e-12	1.88707e-08	3.42331e-11	6.9611e-13	2.03604e-12	4.02994e-09	0.0835912	1.34602e-10	5.10259e-12	2.71572e-12	1.58229e-12	1.11519e-09	2.36077e-11	1.89515e-12
	Kidney	0.000951546	6.96332e-13	1	0.962947	7.05769e-13	7.77301e-07	7.02771e-13	7.00329e-13	5.9083e-09	2.26966e-10	9.31548e-09	0.000341255	0.548622	0.95139	0.99865	1.83711e-08	2.70475e-09	0.999808	0.999787	0.810534	2.21038e-06	0.00256916	7.08766e-13	4.5614e-11	9.61564e-13	1.08487e-06	5.04076e-05	0.999945	0.937861	0.999455	0.703215	2.70798e-08	0.0223921	1.05444e-06	2.03117e-09	7.08766e-13	4.5412e-05	5.6367e-07	9.69665e-09	7.568e-11	0.000345626	0.103934	0.999909	0.998776	0.999923	0.999908	2.27317e-05	4.70928e-11
	Gluteus	1	0.885673	0.515446	0.000713068	0.871334	0.980609	0.986217	1	0.945314	0.995204	1	0.995826	0.13436	0.207712	0.000146196	0.827629	0.999997	2.09773e-05	6.74633e-05	0.994108	0.0877474	0.99597	0.999727	0.99866	1	0.541518	0.305985	7.10212e-08	0.000211672	5.15126e-07	0.946705	0.98797	0.994867	0.998661	0.998009	0.999999	0.999827	0.99959	0.999746	0.999979	0.999263	0.111191	0.243354	0.334117	0.300839	0.106027	0.997424	0.987912
	Soleus	0.999999	0.997165	0.999859	0.00022548	0.00176928	0.320155	0.985389	0.992362	0.999875	0.999993	1	0.70377	0.117981	0.343105	0.000100344	0.994783	0.999992	8.83466e-06	0.0001116	3.19668e-05	0.00028311	0.293542	0.184191	0.999976	0.998862	0.236706	0.0225868	5.08707e-06	0.00319466	9.26275e-07	1.14326e-05	4.19189e-05	0.62427	0.868455	0.267331	0.946768	0.987298	1	1	1	1	0.046808	0.059597	0.298248	0.0402259	0.0164466	0.989638	1
	VAT	0.996887	0.831752	1	0.999997	0.345978	0.999071	0.999934	0.978422	0.947381	0.9819	0.867661	0.926339	0.999934	0.999999	1	0.557582	0.99963	1	1	0.790666	0.99963	0.994561	0.815614	0.529408	0.997258	0.997299	0.974954	0.99999	0.999999	1	0.798262	0.8068	0.999623	0.999983	0.98287	0.821848	0.784455	0.997837	0.997798	0.992747	0.774032	0.906581	0.999958	0.999998	1	1	0.60931	0.841804
[truncated: 20 more columns]

## Sheet: SP Concentration
Lipid Species	Liver	Heart	Kidney	Gluteus	Soleus	VAT	SAT
Sphingosine
Sph(d16:1)	7.40 ± 0.36	6.99 ± 0.29	7.30 ± 0.44	6.41 ± 0.10	6.71 ± 0.30	6.87 ± 0.32	7.40 ± 0.43		Sphingolipids (157 species)
Sph(d18:1)	59.95 ± 3.52	42.36 ± 3.28	62.35 ± 3.54	17.74 ± 0.36	19.48 ± 1.06	16.46 ± 0.50	20.14 ± 1.46		Sphingosine (3 species)
Sph(d18:2)	8.53 ± 0.41	12.03 ± 0.71	20.18 ± 0.89	5.26 ± 0.21	5.75 ± 0.25	6.22 ± 0.31	7.92 ± 0.54		Sphingosine 1 phosphate (5 species)
Sphingosine 1 phosphate									Ceramides (54 species)
S1P(d16:1)	0.41 ± 0.04	0.51 ± 0.05	0.46 ± 0.03	0.42 ± 0.06	0.45 ± 0.03	0.40 ± 0.05	0.62 ± 0.10		Ceramide 1 phosphate (1 specie)
S1P(d17:1)	0.37 ± 0.06	0.40 ± 0.08	0.37 ± 0.06	0.31 ± 0.02	0.33 ± 0.03	0.31 ± 0.03	0.44 ± 0.07		Dihydroceramides (6 species)
S1P(d18:0)	0.27 ± 0.04	0.29 ± 0.04	0.28 ± 0.03	0.19 ± 0.02	0.28 ± 0.05	0.21 ± 0.05	0.32 ± 0.03		Sphingomyelins (44 species)
S1P(d18:1)	0.85 ± 0.09	0.87 ± 0.05	0.98 ± 0.11	0.93 ± 0.04	0.82 ± 0.08	0.87 ± 0.09	1.18 ± 0.32		Monohexosylceramides (14 species)
S1P(d18:2)	0.44 ± 0.06	0.47 ± 0.07	0.46 ± 0.04	0.34 ± 0.02	0.39 ± 0.04	0.38 ± 0.04	0.46 ± 0.06		Dihexosylceramides (10 species)
Ceramides									Trihexosylceramides (6 species)
Cer(d16:1/16:0)	0.26 ± 0.02	0.02 ± 0.003	0.04 ± 0.005	0.04 ± 0.01	0.02 ± 0.003	0.22 ± 0.03	0.27 ± 0.05		Gangliosides (8 species)
Cer(d16:1/18:0)	0.04 ± 0.01	0.02 ± 0.003	0.02 ± 0.003	0.02 ± 0.003	0.02 ± 0.003	0.01 ± 0.002	0.01 ± 0.002		Sulfatides (6 species)
Cer(d16:1/20:0)	0.04 ± 0.004	0.04 ± 0.004	0.02 ± 0.003	0.03 ± 0.002	0.03 ± 0.003	0.02 ± 0.002	0.03 ± 0.002
Cer(d16:1/22:0)	0.24 ± 0.02	0.11 ± 0.01	0.10 ± 0.02	0.09 ± 0.01	0.10 ± 0.02	0.06 ± 0.01	0.09 ± 0.01
Cer(d16:1/23:0)	0.28 ± 0.02	0.16 ± 0.01	0.15 ± 0.02	0.15 ± 0.01	0.16 ± 0.01	0.14 ± 0.01	0.15 ± 0.02
Cer(d16:1/24:0)	1.19 ± 0.08	0.30 ± 0.02	0.40 ± 0.05	0.35 ± 0.04	0.30 ± 0.05	0.22 ± 0.02	0.28 ± 0.04
Cer(d16:1/24:1)	0.28 ± 0.01	0.04 ± 0.004	0.05 ± 0.004	0.04 ± 0.01	0.03 ± 0.004	0.03 ± 0.004	0.04 ± 0.01
Cer(d17:1/16:0)	0.71 ± 0.04	0.08 ± 0.01	0.34 ± 0.04	0.03 ± 0.002	0.06 ± 0.01	0.10 ± 0.02	0.19 ± 0.03
Cer(d17:1/18:0)	0.12 ± 0.02	0.09 ± 0.01	0.10 ± 0.004	0.25 ± 0.01	0.18 ± 0.01	0.10 ± 0.01	0.10 ± 0.01
Cer(d17:1/20:0)	0.04 ± 0.01	0.06 ± 0.01	0.03 ± 0.002	0.03 ± 0.002	0.03 ± 0.01	0.02 ± 0.003	0.03 ± 0.004
Cer(d17:1/22:0)	0.56 ± 0.03	0.21 ± 0.02	0.15 ± 0.01	0.08 ± 0.01	0.11 ± 0.01	0.07 ± 0.01	0.13 ± 0.02
Cer(d17:1/23:0)	0.45 ± 0.03	0.13 ± 0.01	0.09 ± 0.01	0.10 ± 0.01	0.10 ± 0.01	0.06 ± 0.01	0.10 ± 0.003
Cer(d17:1/24:0)	2.96 ± 0.15	0.64 ± 0.05	1.04 ± 0.09	0.39 ± 0.03	0.38 ± 0.05	0.31 ± 0.03	0.51 ± 0.04
Cer(d17:1/24:1)	1.27 ± 0.07	0.47 ± 0.05	0.39 ± 0.04	0.11 ± 0.01	0.14 ± 0.02	0.47 ± 0.07	0.99 ± 0.11
Cer(d18:1/14:0)	0.58 ± 0.05	0.07 ± 0.005	0.15 ± 0.02	0.04 ± 0.01	0.05 ± 0.01	0.05 ± 0.01	0.13 ± 0.004
Cer(d18:1/16:0)	67.82 ± 3.88	5.36 ± 0.68	50.86 ± 4.67	1.52 ± 0.05	2.41 ± 0.15	4.94 ± 0.84	14.28 ± 2.06
Cer(d18:1/18:0) (a)	5.10 ± 0.30	3.74 ± 0.37	2.51 ± 0.21	22.92 ± 0.84	20.04 ± 2.26	0.55 ± 0.06	1.33 ± 0.15
Cer(d18:1/19:0)	0.46 ± 0.01	0.40 ± 0.02	0.29 ± 0.01	0.53 ± 0.01	0.58 ± 0.04	0.32 ± 0.01	0.44 ± 0.02
Cer(d18:1/20:0) (a)	7.95 ± 0.35	11.66 ± 0.90	5.68 ± 0.56	1.75 ± 0.07	4.17 ± 0.57	0.98 ± 0.14	2.26 ± 0.17
Cer(d18:1/21:0)	1.20 ± 0.06	1.21 ± 0.11	0.57 ± 0.04	0.13 ± 0.01	0.29 ± 0.04	0.14 ± 0.02	0.24 ± 0.02
Cer(d18:1/22:0) (a)	58.37 ± 2.90	15.26 ± 1.44	17.71 ± 1.60	2.26 ± 0.12	4.45 ± 0.50	3.97 ± 0.57	7.67 ± 0.70
Cer(d18:1/23:0)	50.55 ± 3.14	7.85 ± 0.96	5.26 ± 0.38	1.90 ± 0.14	3.20 ± 0.46	3.16 ± 0.49	6.02 ± 0.68
Cer(d18:1/24:0) (a)	423.2 ± 22.66	41.46 ± 4.37	216.3 ± 15.46	11.38 ± 0.64	20.98 ± 3.48	14.13 ± 2.29	30.89 ± 3.88
Cer(d18:1/24:1) (a)	103.7 ± 6.87	10.10 ± 1.08	44.75 ± 3.52	4.94 ± 0.22	7.23 ± 0.76	3.78 ± 0.58	13.25 ± 0.64
Cer(d18:1/26:0)	5.75 ± 0.39	1.13 ± 0.10	5.87 ± 0.58	0.64 ± 0.04	0.70 ± 0.10	0.64 ± 0.05	1.00 ± 0.10
Cer(d18:1/18:0) (b)	9.88 ± 1.03	8.96 ± 1.27	10.64 ± 1.42	10.09 ± 0.86	11.40 ± 3.12	10.75 ± 2.01	9.33 ± 0.87
Cer(d18:1/20:0) (b)	0.19 ± 0.01	0.19 ± 0.02	0.20 ± 0.03	0.21 ± 0.01	0.17 ± 0.01	0.15 ± 0.02	0.15 ± 0.02
Cer(d18:1/22:0) (b)	0.13 ± 0.02	0.10 ± 0.01	0.13 ± 0.01	0.06 ± 0.01	0.08 ± 0.01	0.05 ± 0.01	0.10 ± 0.01
Cer(d18:1/24:0) (b)	0.35 ± 0.02	0.12 ± 0.01	0.23 ± 0.01	0.11 ± 0.01	0.12 ± 0.01	0.10 ± 0.02	0.16 ± 0.02
Cer(d18:1/24:1) (b)	0.20 ± 0.03	0.05 ± 0.01	0.09 ± 0.01	0.04 ± 0.01	0.04 ± 0.01	0.03 ± 0.01	0.06 ± 0.01
Cer(d18:2/14:0)	0.04 ± 0.01	0.01 ± 0.002	0.03 ± 0.005	0.003 ± 0.001	0.004 ± 0.001	0.01 ± 0.002	0.02 ± 0.004
Cer(d18:2/16:0)	2.97 ± 0.20	0.52 ± 0.05	6.93 ± 0.53	0.25 ± 0.01	0.39 ± 0.02	1.75 ± 0.27	5.05 ± 0.67
Cer(d18:2/17:0)	0.15 ± 0.01	0.12 ± 0.01	0.15 ± 0.01	0.12 ± 0.01	0.13 ± 0.01	0.13 ± 0.01	0.13 ± 0.01
Cer(d18:2/18:0)	0.34 ± 0.03	0.79 ± 0.06	0.55 ± 0.06	1.67 ± 0.09	1.48 ± 0.20	0.16 ± 0.03	0.42 ± 0.05
Cer(d18:2/20:0)	0.28 ± 0.02	1.55 ± 0.13	0.42 ± 0.04	0.08 ± 0.01	0.17 ± 0.03	0.20 ± 0.03	0.56 ± 0.08
Cer(d18:2/21:0)	0.10 ± 0.01	0.46 ± 0.03	0.09 ± 0.01	0.02 ± 0.002	0.04 ± 0.004	0.07 ± 0.01	0.15 ± 0.02
Cer(d18:2/22:0)	4.87 ± 0.29	5.69 ± 0.41	8.31 ± 1.05	0.34 ± 0.03	0.58 ± 0.04	3.01 ± 0.42	6.94 ± 0.95
Cer(d18:2/23:0)	4.91 ± 0.34	3.46 ± 0.27	1.87 ± 0.18	0.35 ± 0.02	0.47 ± 0.06	4.10 ± 0.58	8.97 ± 1.12
Cer(d18:2/24:0)	31.00 ± 2.20	11.98 ± 1.07	94.37 ± 6.37	1.62 ± 0.15	2.31 ± 0.27	23.50 ± 3.46	52.93 ± 7.13
Cer(d18:2/24:1)	6.58 ± 0.52	2.85 ± 0.21	15.88 ± 1.23	0.58 ± 0.03	0.91 ± 0.07	3.03 ± 0.50	8.30 ± 0.79
Cer(d18:2/26:0)	0.63 ± 0.05	0.27 ± 0.02	3.55 ± 0.30	0.07 ± 0.004	0.08 ± 0.01	0.50 ± 0.08	1.11 ± 0.16
Cer(d19:1/16:0)	0.05 ± 0.01	0.01 ± 0.002	0.02 ± 0.002	0.01 ± 0.002	0.01 ± 0.002	0.01 ± 0.001	0.02 ± 0.003
Cer(d19:1/18:0)	0.02 ± 0.003	0.01 ± 0.003	0.01 ± 0.003	0.03 ± 0.005	0.03 ± 0.005	0.01 ± 0.001	0.01 ± 0.002
Cer(d19:1/20:0)	0.07 ± 0.01	0.06 ± 0.01	0.05 ± 0.01	0.05 ± 0.01	0.06 ± 0.01	0.05 ± 0.004	0.05 ± 0.005
Cer(d19:1/22:0)	0.24 ± 0.02	0.08 ± 0.01	0.09 ± 0.01	0.06 ± 0.01	0.07 ± 0.01	0.04 ± 0.01	0.06 ± 0.01
Cer(d19:1/23:0)	0.20 ± 0.01	0.06 ± 0.01	0.06 ± 0.01	0.04 ± 0.003	0.05 ± 0.005	0.03 ± 0.003	0.05 ± 0.01
Cer(d19:1/24:0)	1.27 ± 0.05	0.24 ± 0.02	0.51 ± 0.04	0.16 ± 0.01	0.14 ± 0.01	0.11 ± 0.01	0.20 ± 0.01
Cer(d19:1/24:1)	0.43 ± 0.02	0.11 ± 0.01	0.15 ± 0.01	0.07 ± 0.01	0.07 ± 0.01	0.09 ± 0.01	0.22 ± 0.01
Cer(d19:1/26:0)	0.14 ± 0.01	0.10 ± 0.01	0.09 ± 0.01	0.10 ± 0.01	0.10 ± 0.01	0.08 ± 0.01	0.11 ± 0.01
Cer(d20:1/23:0)	0.08 ± 0.01	0.05 ± 0.004	0.08 ± 0.01	0.05 ± 0.004	0.03 ± 0.004	0.03 ± 0.004	0.04 ± 0.01
Cer(d20:1/24:0)	0.50 ± 0.03	0.32 ± 0.02	0.44 ± 0.03	0.28 ± 0.02	0.27 ± 0.03	0.21 ± 0.02	0.28 ± 0.02
Cer(d20:1/24:1)	0.12 ± 0.01	0.05 ± 0.01	0.09 ± 0.01	0.04 ± 0.004	0.03 ± 0.003	0.02 ± 0.001	0.04 ± 0.002
Cer(d20:1/26:0)	0.39 ± 0.04	0.30 ± 0.01	0.28 ± 0.03	0.33 ± 0.03	0.32 ± 0.04	0.24 ± 0.02	0.27 ± 0.03
Cer(d18:0/24:1)	2.39 ± 0.11	0.33 ± 0.04	0.76 ± 0.07	0.09 ± 0.02	0.11 ± 0.02	0.05 ± 0.01	0.18 ± 0.02
Ceramide 1 phosphate
Cer1P(d18:1/16:0)	0.05 ± 0.01	0.05 ± 0.01	0.06 ± 0.01	0.04 ± 0.003	0.04 ± 0.004	0.04 ± 0.01	0.05 ± 0.01
Dihydroceramides
Cer(d18:0/16:0)	1.57 ± 0.07	0.14 ± 0.02	0.87 ± 0.06	0.05 ± 0.01	0.07 ± 0.01	0.11 ± 0.02	0.31 ± 0.06
Cer(d18:0/18:0)	0.31 ± 0.04	0.12 ± 0.02	0.20 ± 0.02	0.13 ± 0.02	0.15 ± 0.01	0.11 ± 0.05	0.08 ± 0.01
Cer(d18:0/20:0)	0.49 ± 0.04	0.46 ± 0.04	0.45 ± 0.03	0.24 ± 0.02	0.30 ± 0.03	0.19 ± 0.02	0.25 ± 0.02
Cer(d18:0/22:0)	1.71 ± 0.09	0.52 ± 0.05	0.66 ± 0.03	0.25 ± 0.03	0.30 ± 0.03	0.21 ± 0.03	0.26 ± 0.02
Cer(d18:0/24:0)	6.64 ± 0.39	1.07 ± 0.06	3.07 ± 0.23	0.51 ± 0.03	0.56 ± 0.05	0.38 ± 0.05	0.64 ± 0.06
Cer(d20:1/22:0)	1.65 ± 0.08	1.49 ± 0.08	1.29 ± 0.07	1.40 ± 0.06	1.39 ± 0.06	0.86 ± 0.11	1.29 ± 0.14
Sphingomyelins
SM(d17:1/14:0)	0.12 ± 0.004	0.11 ± 0.01	0.12 ± 0.002	0.09 ± 0.002	0.10 ± 0.002	0.08 ± 0.002	0.09 ± 0.001
SM(d18:0/14:0)	0.12 ± 0.01	0.04 ± 0.01	0.08 ± 0.005	0.02 ± 0.002	0.02 ± 0.002	0.01 ± 0.001	0.03 ± 0.004
SM(d18:1/14:0)/SM(d16:1/16:0)	2.49 ± 0.17	1.55 ± 0.15	3.16 ± 0.14	0.52 ± 0.05	0.69 ± 0.08	0.35 ± 0.05	0.99 ± 0.07
SM(d18:2/14:0)	0.11 ± 0.01	0.11 ± 0.01	0.25 ± 0.01	0.05 ± 0.004	0.06 ± 0.003	0.03 ± 0.003	0.08 ± 0.01
SM(d17:1/16:0)	3.74 ± 0.19	1.46 ± 0.19	6.63 ± 0.55	0.34 ± 0.03	0.51 ± 0.07	0.50 ± 0.08	1.44 ± 0.18
SM(d18:0/16:0)	11.07 ± 0.53	2.12 ± 0.27	22.52 ± 1.39	0.48 ± 0.02	1.08 ± 0.07	0.98 ± 0.16	3.17 ± 0.52
SM(d18:1/16:0)	282.10 ± 20.81	111.1 ± 12.62	1,132 ± 72.43	20.76 ± 0.70	39.91 ± 2.62	42.77 ± 6.87	133.0 ± 18.21
SM(d18:2/16:0)	6.76 ± 0.50	5.55 ± 0.54	80.50 ± 5.28	1.32 ± 0.09	2.42 ± 0.18	4.05 ± 0.64	10.84 ± 1.51
SM(34:3)	0.03 ± 0.002	0.02 ± 0.002	0.12 ± 0.01	0.01 ± 0.001	0.02 ± 0.003	0.01 ± 0.001	0.03 ± 0.003
SM(d16:1/19:0)	0.33 ± 0.03	0.13 ± 0.02	0.61 ± 0.06	0.04 ± 0.01	0.07 ± 0.01	0.03 ± 0.01	0.11 ± 0.01
SM(d18:1/17:0)/SM(d17:1/18:0)	2.48 ± 0.20	3.23 ± 0.40	9.33 ± 0.82	1.59 ± 0.05	1.88 ± 0.18	0.62 ± 0.12	1.88 ± 0.24
SM(d18:2/17:0)	0.09 ± 0.01	0.17 ± 0.02	0.81 ± 0.10	0.05 ± 0.002	0.08 ± 0.01	0.06 ± 0.01	0.14 ± 0.02
SM(35:2) (b)	0.05 ± 0.005	0.02 ± 0.004	0.81 ± 0.13	0.03 ± 0.002	0.03 ± 0.01	0.01 ± 0.002	0.02 ± 0.004
SM(d18:1/18:0)/SM(d16:1/20:0)	47.35 ± 3.28	101.5 ± 10.83	75.10 ± 7.49	147.1 ± 5.47	141.5 ± 20.39	3.79 ± 0.56	13.48 ± 1.56
SM(d18:2/18:0)	2.15 ± 0.13	11.30 ± 1.08	9.08 ± 1.19	6.00 ± 0.31	6.44 ± 0.92	0.66 ± 0.10	1.99 ± 0.20
SM(d18:2/18:1)	0.22 ± 0.02	0.16 ± 0.02	0.32 ± 0.02	0.11 ± 0.004	0.09 ± 0.01	0.03 ± 0.004	0.12 ± 0.01
SM(37:1)	1.86 ± 0.09	1.55 ± 0.17	5.11 ± 0.37	1.67 ± 0.06	1.72 ± 0.26	0.16 ± 0.02	0.70 ± 0.11
SM(37:2)	0.12 ± 0.01	0.62 ± 0.05	0.30 ± 0.03	0.19 ± 0.01	0.23 ± 0.03	0.05 ± 0.01	0.14 ± 0.02
SM(d18:1/20:0)/SM(d16:1/22:0)	19.58 ± 1.11	91.37 ± 9.09	42.51 ± 3.75	3.94 ± 0.14	11.91 ± 1.58	2.31 ± 0.38	8.46 ± 1.20
SM(d18:2/20:0)	1.77 ± 0.11	23.07 ± 2.28	5.55 ± 0.52	0.62 ± 0.04	1.32 ± 0.13	0.61 ± 0.10	1.91 ± 0.26
SM(38:3) (a)	0.22 ± 0.01	0.21 ± 0.02	0.20 ± 0.02	0.04 ± 0.003	0.06 ± 0.01	0.02 ± 0.004	0.08 ± 0.004
SM(38:3) (b)	0.14 ± 0.01	0.11 ± 0.01	0.26 ± 0.02	0.04 ± 0.001	0.05 ± 0.01	0.02 ± 0.002	0.06 ± 0.01
SM(d16:1/23:0)/SM(d17:1/22:0)	2.51 ± 0.10	5.67 ± 0.56	3.34 ± 0.29	0.37 ± 0.03	0.82 ± 0.06	0.23 ± 0.04	0.85 ± 0.09
SM(d18:0/22:0)	1.45 ± 0.08	0.52 ± 0.05	1.73 ± 0.16	0.09 ± 0.01	2.12 ± 0.54	0.06 ± 0.01	0.52 ± 0.15
SM(d18:1/22:0)/SM(d16:1/24:0)	89.21 ± 4.36	61.09 ± 6.56	123.0 ± 12.16	4.46 ± 0.19	17.57 ± 2.65	5.20 ± 0.77	17.41 ± 2.14
SM(d16:1/24:1)	10.79 ± 0.85	5.03 ± 0.68	6.23 ± 0.88	0.57 ± 0.03	1.44 ± 0.10	0.58 ± 0.10	2.23 ± 0.21
SM(d18:2/22:0)	5.02 ± 0.28	16.48 ± 1.59	36.62 ± 5.00	0.78 ± 0.07	1.62 ± 0.15	1.97 ± 0.27	5.58 ± 0.67
SM(40:3) (a)	2.83 ± 0.23	2.42 ± 0.25	3.80 ± 0.32	0.75 ± 0.04	0.96 ± 0.14	0.19 ± 0.02	0.68 ± 0.07
SM(40:3) (b)	1.58 ± 0.14	1.06 ± 0.10	1.34 ± 0.08	0.57 ± 0.02	0.59 ± 0.09	0.06 ± 0.01	0.22 ± 0.03
SM(41:0)	1.47 ± 0.08	0.29 ± 0.04	0.75 ± 0.06	0.06 ± 0.01	0.36 ± 0.07	0.06 ± 0.01	0.20 ± 0.04
SM(41:1) (a)	5.72 ± 0.50	3.04 ± 0.34	1.46 ± 0.16	0.19 ± 0.02	0.43 ± 0.06	0.19 ± 0.03	0.67 ± 0.06
SM(d18:1/23:0)/SM(d17:1/24:0)	50.78 ± 2.98	15.94 ± 1.81	28.93 ± 2.73	2.13 ± 0.10	5.11 ± 0.61	2.53 ± 0.40	8.07 ± 0.97
SM(d17:1/24:1)	2.68 ± 0.15	2.02 ± 0.21	2.12 ± 0.15	0.24 ± 0.02	0.51 ± 0.04	0.20 ± 0.03	0.68 ± 0.07
SM(d18:2/23:0)	2.50 ± 0.17	4.50 ± 0.43	6.36 ± 0.85	0.32 ± 0.03	0.59 ± 0.06	1.17 ± 0.16	3.27 ± 0.49
SM(d18:1/24:0)	340.4 ± 21.44	67.71 ± 7.89	1,067 ± 50.72	10.84 ± 0.56	30.81 ± 4.24	8.46 ± 1.30	28.23 ± 3.24
SM(d18:1/24:1)	94.61 ± 6.04	29.32 ± 3.17	204.1 ± 8.48	6.42 ± 0.19	21.20 ± 2.70	3.93 ± 0.52	17.94 ± 2.20
SM(d18:2/24:0)	19.21 ± 1.29	16.11 ± 1.57	373.8 ± 23.40	1.67 ± 0.12	3.45 ± 0.33	5.01 ± 0.69	14.87 ± 2.02
SM(43:1)	38.54 ± 2.89	5.24 ± 0.59	16.99 ± 0.94	0.92 ± 0.05	1.77 ± 0.27	0.58 ± 0.09	1.79 ± 0.18
SM(d19:1/24:1)	0.25 ± 0.02	0.07 ± 0.01	0.22 ± 0.01	0.04 ± 0.01	0.07 ± 0.01	0.02 ± 0.00	0.07 ± 0.01
SM(43:2) (b)	1.87 ± 0.17	0.85 ± 0.09	2.16 ± 0.12	0.11 ± 0.01	0.30 ± 0.03	0.22 ± 0.03	0.73 ± 0.07
SM(43:2) (c)	1.24 ± 0.10	0.72 ± 0.07	5.19 ± 0.32	0.08 ± 0.01	0.17 ± 0.02	0.31 ± 0.04	0.84 ± 0.14
SM(44:1)	6.95 ± 0.51	2.83 ± 0.31	41.72 ± 2.71	0.29 ± 0.01	0.81 ± 0.13	0.16 ± 0.02	0.56 ± 0.06
SM(44:2)	4.34 ± 0.52	1.40 ± 0.18	15.08 ± 0.49	0.21 ± 0.02	0.54 ± 0.06	0.19 ± 0.03	0.53 ± 0.06
SM(44:3)	0.49 ± 0.05	0.49 ± 0.05	2.58 ± 0.09	0.06 ± 0.005	0.17 ± 0.02	0.08 ± 0.01	0.25 ± 0.03
Monohexosylceramides
Hex1Cer(d16:1/18:0)	0.12 ± 0.02	0.08 ± 0.03	0.11 ± 0.02	0.09 ± 0.02	0.11 ± 0.01	0.12 ± 0.03	0.16 ± 0.04
Hex1Cer(d16:1/20:0)	0.10 ± 0.02	0.08 ± 0.03	0.09 ± 0.01	0.19 ± 0.04	0.09 ± 0.01	0.13 ± 0.03	0.10 ± 0.01
Hex1Cer(d16:1/22:0)	0.24 ± 0.03	0.22 ± 0.02	0.24 ± 0.03	0.24 ± 0.02	0.19 ± 0.01	0.21 ± 0.02	0.23 ± 0.04
Hex1Cer(d16:1/24:0)	0.17 ± 0.02	0.07 ± 0.02	0.06 ± 0.01	0.10 ± 0.02	0.08 ± 0.01	0.08 ± 0.02	0.10 ± 0.02
Hex1Cer(d18:1/16:0)	43.18 ± 4.02	5.17 ± 0.77	35.63 ± 3.45	1.83 ± 0.19	5.77 ± 0.73	2.62 ± 0.27	11.20 ± 1.59
Hex1Cer(d18:1/18:0)	2.57 ± 0.28	1.68 ± 0.21	2.48 ± 0.32	1.14 ± 0.13	5.33 ± 0.69	0.31 ± 0.05	1.53 ± 0.28
Hex1Cer(d18:1/20:0)	1.24 ± 0.06	0.92 ± 0.10	1.40 ± 0.15	0.25 ± 0.05	3.35 ± 0.69	0.14 ± 0.03	1.17 ± 0.22
Hex1Cer(d18:1/22:0)	9.97 ± 0.89	1.39 ± 0.13	3.48 ± 0.30	0.62 ± 0.08	18.23 ± 4.44	0.31 ± 0.06	4.26 ± 1.37
Hex1Cer(d18:1/24:0)	45.97 ± 4.86	3.88 ± 0.91	23.39 ± 1.94	1.36 ± 0.23	65.87 ± 15.30	0.54 ± 0.09	14.79 ± 4.93
Hex1Cer(d18:1/24:1)	7.70 ± 0.77	1.40 ± 0.24	7.93 ± 0.87	1.08 ± 0.12	35.35 ± 6.42	0.36 ± 0.03	8.49 ± 2.69
Hex1Cer(d18:2/18:0)	0.36 ± 0.04	0.38 ± 0.07	0.54 ± 0.09	0.34 ± 0.03	0.72 ± 0.11	0.31 ± 0.04	0.31 ± 0.03
Hex1Cer(d18:2/20:0)	0.12 ± 0.01	0.18 ± 0.02	0.56 ± 0.08	0.07 ± 0.01	0.50 ± 0.05	0.08 ± 0.02	0.14 ± 0.03
Hex1Cer(d18:2/22:0)	0.56 ± 0.05	0.49 ± 0.05	1.47 ± 0.16	0.41 ± 0.04	2.16 ± 0.24	0.42 ± 0.05	0.73 ± 0.09
Hex1Cer(d18:2/24:0)	1.49 ± 0.10	0.35 ± 0.03	11.61 ± 1.15	0.25 ± 0.04	9.24 ± 1.38	0.29 ± 0.05	2.43 ± 0.81
Dihexosylceramides
Hex2Cer(d16:1/16:0)	0.18 ± 0.02	0.14 ± 0.01	0.14 ± 0.01	0.22 ± 0.03	0.14 ± 0.01	0.19 ± 0.02	0.19 ± 0.02
Hex2Cer(d16:1/24:1)	0.07 ± 0.02	0.06 ± 0.01	0.05 ± 0.01	0.05 ± 0.01	0.04 ± 0.01	0.05 ± 0.01	0.09 ± 0.02
Hex2Cer(d18:1/16:0)	2.94 ± 0.48	1.56 ± 0.20	2.31 ± 0.21	0.94 ± 0.08	1.01 ± 0.11	0.30 ± 0.03	0.76 ± 0.09
Hex2Cer(d18:1/18:0)	0.16 ± 0.04	0.18 ± 0.05	1.01 ± 0.14	0.32 ± 0.07	8.47 ± 1.87	0.09 ± 0.03	1.65 ± 0.68
Hex2Cer(d18:1/20:0)	0.64 ± 0.10	6.36 ± 0.58	0.64 ± 0.09	0.67 ± 0.07	1.36 ± 0.30	0.08 ± 0.03	0.20 ± 0.04
Hex2Cer(d18:1/22:0)	1.74 ± 0.14	3.69 ± 0.32	0.94 ± 0.09	0.68 ± 0.07	0.94 ± 0.19	0.19 ± 0.03	0.30 ± 0.03
Hex2Cer(d18:1/24:0)	9.79 ± 0.86	6.60 ± 0.86	6.27 ± 0.42	3.03 ± 0.16	4.20 ± 0.58	0.35 ± 0.05	0.96 ± 0.07
Hex2Cer(d18:1/24:1)	1.69 ± 0.24	1.06 ± 0.13	0.92 ± 0.06	0.70 ± 0.06	1.04 ± 0.12	0.18 ± 0.03	0.35 ± 0.03
Hex2Cer(d18:2/16:0)	0.14 ± 0.02	0.12 ± 0.01	0.17 ± 0.02	0.18 ± 0.03	0.11 ± 0.02	0.15 ± 0.03	0.17 ± 0.03
Hex2Cer(d18:2/24:1)	0.08 ± 0.02	0.43 ± 0.05	0.20 ± 0.02	0.08 ± 0.02	0.14 ± 0.02	0.10 ± 0.02	0.13 ± 0.03
Trihexosylceramides
Hex3Cer(d18:1/16:0)	0.20 ± 0.04	0.18 ± 0.03	0.24 ± 0.04	0.17 ± 0.03	0.17 ± 0.04	0.13 ± 0.02	0.26 ± 0.04
Hex3Cer(d18:1/18:0)	0.43 ± 0.05	0.50 ± 0.06	0.53 ± 0.07	0.42 ± 0.06	0.33 ± 0.05	0.46 ± 0.04	0.68 ± 0.06
Hex3Cer(d18:1/20:0)	0.08 ± 0.02	0.07 ± 0.02	0.10 ± 0.02	0.06 ± 0.01	0.05 ± 0.02	0.09 ± 0.02	0.11 ± 0.02
Hex3Cer(d18:1/22:0)	0.11 ± 0.02	0.13 ± 0.03	0.15 ± 0.02	0.11 ± 0.02	0.07 ± 0.01	0.12 ± 0.03	0.14 ± 0.02
Hex3Cer(d18:1/24:0)	0.17 ± 0.03	0.18 ± 0.02	0.17 ± 0.02	0.13 ± 0.03	0.09 ± 0.01	0.13 ± 0.02	0.24 ± 0.03
Hex3Cer(d18:1/24:1)	0.10 ± 0.02	0.10 ± 0.01	0.14 ± 0.02	0.10 ± 0.02	0.08 ± 0.01	0.08 ± 0.02	0.17 ± 0.04
Gangliosides
GM1(d18:1/16:0)	0.15 ± 0.02	0.09 ± 0.02	0.11 ± 0.02	0.10 ± 0.01	0.10 ± 0.01	0.10 ± 0.01	0.15 ± 0.02
GM3(d18:1/16:0)	3.04 ± 0.20	1.79 ± 0.19	4.23 ± 0.33	0.31 ± 0.03	0.62 ± 0.04	0.50 ± 0.06	1.54 ± 0.28
GM3(d18:1/18:0)	1.52 ± 0.10	3.44 ± 0.36	1.32 ± 0.10	4.48 ± 0.40	8.03 ± 1.04	0.13 ± 0.04	0.29 ± 0.03
GM3(d18:1/20:0)	1.16 ± 0.09	10.68 ± 0.73	1.45 ± 0.13	0.34 ± 0.06	1.39 ± 0.18	0.19 ± 0.03	0.42 ± 0.04
GM3(d18:1/22:0)	2.83 ± 0.17	7.02 ± 0.61	2.16 ± 0.20	0.30 ± 0.04	0.89 ± 0.10	0.39 ± 0.07	1.27 ± 0.16
GM3(d18:1/24:0)	6.21 ± 0.38	5.07 ± 0.40	5.05 ± 0.31	0.78 ± 0.07	1.78 ± 0.19	0.67 ± 0.10	2.04 ± 0.32
GM3(d18:1/24:1)	2.24 ± 0.15	1.82 ± 0.21	1.71 ± 0.15	0.20 ± 0.04	0.71 ± 0.06	0.11 ± 0.02	0.66 ± 0.08
GM3(d18:2/24:1)	0.30 ± 0.06	1.61 ± 0.18	0.99 ± 0.15	0.23 ± 0.02	0.39 ± 0.06	0.34 ± 0.05	1.08 ± 0.18
Sulfatides
Sulfatide (d18:1:/16:0(OH))	0.02 ± 0.005	0.01 ± 0.004	0.03 ± 0.002	0.02 ± 0.002	0.01 ± 0.001	0.01 ± 0.002	0.01 ± 0.002
Sulfatide (d18:1:/16:0)	0.02 ± 0.004	0.01 ± 0.003	0.08 ± 0.02	0.01 ± 0.002	0.04 ± 0.005	0.01 ± 0.001	0.02 ± 0.002
Sulfatide (d18:1:/24:0(OH))	0.06 ± 0.01	0.10 ± 0.02	2.55 ± 0.54	0.08 ± 0.02	1.10 ± 0.20	0.03 ± 0.01	0.19 ± 0.06
Sulfatide (d18:1:/24:0)	0.06 ± 0.01	0.05 ± 0.01	0.23 ± 0.09	0.06 ± 0.01	1.69 ± 0.23	0.03 ± 0.005	0.28 ± 0.10
Sulfatide (d18:1:/24:1(OH))	0.09 ± 0.01	0.07 ± 0.01	0.40 ± 0.05	0.06 ± 0.01	0.26 ± 0.04	0.03 ± 0.002	0.07 ± 0.01
Sulfatide (d18:1:/24:1)	0.08 ± 0.01	0.05 ± 0.01	0.18 ± 0.02	0.05 ± 0.01	1.63 ± 0.36	0.02 ± 0.003	0.16 ± 0.06

## Sheet: SP statistics
Multiple comparison post hoc Tuckeys
		p value
		Sphingosine
		Sph(d16:1)	Sph(d18:1)	Sph(d18:2)
Liver	Heart	0.980456	0.00041678	0.00124233
	Kidney	0.999994	0.99635	6.96332e-13
	Gluteus	0.519693	2.21545e-12	0.00676412
	Soleus	0.872731	2.46752e-11	0.0461323
	VAT	0.940151	8.60978e-13	0.0957549
	SAT	1	4.04164e-11	0.992911
Heart	Liver	0.980456	0.00041678	0.00124233
	Kidney	0.997193	0.000158056	4.4395e-11
	Gluteus	0.931191	3.16473e-06	8.84575e-09
	Soleus	0.998703	3.25409e-05	1.78583e-07
	VAT	0.999982	4.63738e-07	1.64664e-07
	SAT	0.989458	5.53285e-05	0.000621833
Kidney	Liver	0.999994	0.99635	6.96332e-13
	Heart	0.997193	0.000158056	4.4395e-11
	Gluteus	0.707385	2.40374e-12	6.9611e-13
	Soleus	0.951883	2.22075e-11	6.9611e-13
	VAT	0.98507	9.23261e-13	6.9611e-13
	SAT	0.999997	3.53716e-11	6.9722e-13
Gluteus	Liver	0.519693	2.21545e-12	0.00676412
	Heart	0.931191	3.16473e-06	8.84575e-09
	Kidney	0.707385	2.40374e-12	6.9611e-13
	Soleus	0.998715	0.999666	0.998527
	VAT	0.981135	0.999914	0.92797
	SAT	0.635902	0.997911	0.0935143
Soleus	Liver	0.872731	2.46752e-11	0.0461323
	Heart	0.998703	3.25409e-05	1.78583e-07
	Kidney	0.951883	2.22075e-11	6.9611e-13
	Gluteus	0.998715	0.999666	0.998527
	VAT	0.999962	0.991417	0.998502
	SAT	0.915173	0.999999	0.304272
VAT	Liver	0.940151	8.60978e-13	0.0957549
	Heart	0.999982	4.63738e-07	1.64664e-07
	Kidney	0.98507	9.23261e-13	6.9611e-13
	Gluteus	0.981135	0.999914	0.92797
	Soleus	0.999962	0.991417	0.998502
	SAT	0.964661	0.976147	0.515732
SAT	Liver	1	4.04164e-11	0.992911
	Heart	0.989458	5.53285e-05	0.000621833
	Kidney	0.999997	3.53716e-11	6.9722e-13
	Gluteus	0.635902	0.997911	0.0935143
	Soleus	0.915173	0.999999	0.304272
	VAT	0.964661	0.976147	0.515732
Multiple comparison post hoc Tuckeys
		p value
		Sphingosine 1 phosphate
		S1P(d16:1)	S1P(d17:1)	S1P(d18:0)	S1P(d18:1)	S1P(d18:2)
Liver	Heart	0.867574	0.99983	0.999974	1	0.999622
	Kidney	0.994045	1	1	0.995906	0.999994
	Gluteus	0.999993	0.992448	0.827877	0.999759	0.888622
	Soleus	0.999137	0.999508	0.999999	0.999999	0.994034
	VAT	1	0.990432	0.948492	1	0.988949
	SAT	0.237953	0.983971	0.989882	0.728018	0.999999
Heart	Liver	0.867574	0.99983	0.999974	1	0.999622
	Kidney	0.998521	0.999971	0.999995	0.998248	0.999997
	Gluteus	0.958222	0.946374	0.694096	0.999949	0.693241
	Soleus	0.994277	0.989274	1	0.999983	0.945787
	VAT	0.824187	0.934992	0.866041	1	0.913514
	SAT	0.874778	0.998959	0.9987	0.77621	0.999991
Kidney	Liver	0.994045	1	1	0.995906	0.999994
	Heart	0.998521	0.999971	0.999995	0.998248	0.999997
	Gluteus	0.999474	0.990882	0.843916	0.999986	0.835994
	Soleus	0.999999	0.999179	1	0.991626	0.98275
	VAT	0.986905	0.988764	0.952461	0.998221	0.97161
	SAT	0.658044	0.992284	0.994555	0.972828	1
Gluteus	Liver	0.999993	0.992448	0.827877	0.999759	0.888622
	Heart	0.958222	0.946374	0.694096	0.999949	0.693241
	Kidney	0.999474	0.990882	0.843916	0.999986	0.835994
	Soleus	0.999974	0.999988	0.827685	0.998936	0.999165
	VAT	0.999894	1	0.999816	0.999941	0.999046
	SAT	0.398245	0.808034	0.485328	0.92282	0.87757
Soleus	Liver	0.999137	0.999508	0.999999	0.999999	0.994034
	Heart	0.994277	0.989274	1	0.999983	0.945787
	Kidney	0.999999	0.999179	1	0.991626	0.98275
	Gluteus	0.999974	0.999988	0.827685	0.998936	0.999165
	VAT	0.997249	0.999983	0.941253	0.99999	1
	SAT	0.599664	0.920096	0.99795	0.723559	0.989169
VAT	Liver	1	0.990432	0.948492	1	0.988949
	Heart	0.824187	0.934992	0.866041	1	0.913514
	Kidney	0.986905	0.988764	0.952461	0.998221	0.97161
	Gluteus	0.999894	1	0.999816	0.999941	0.999046
	Soleus	0.997249	0.999983	0.941253	0.99999	1
	SAT	0.212364	0.7831	0.667956	0.787159	0.982279
SAT	Liver	0.237953	0.983971	0.989882	0.728018	0.999999
	Heart	0.874778	0.998959	0.9987	0.77621	0.999991
	Kidney	0.658044	0.992284	0.994555	0.972828	1
	Gluteus	0.398245	0.808034	0.485328	0.92282	0.87757
	Soleus	0.599664	0.920096	0.99795	0.723559	0.989169
	VAT	0.212364	0.7831	0.667956	0.787159	0.982279
Multiple comparison post hoc Tuckeys
		p value
		Ceramides
		Cer(d16:1/16:0)	Cer(d16:1/18:0)	Cer(d16:1/20:0)	Cer(d16:1/22:0)	Cer(d16:1/23:0)	Cer(d16:1/24:0)	Cer(d16:1/24:1)	Cer(d17:1/16:0)	Cer(d17:1/18:0)	Cer(d17:1/20:0)	Cer(d17:1/22:0)	Cer(d17:1/23:0)	Cer(d17:1/24:0)	Cer(d17:1/24:1)	Cer(d18:1/14:0)	Cer(d18:1/16:0)	Cer(d18:1/18:0) (a)	Cer(d18:1/19:0)	Cer(d18:1/20:0) (a)	Cer(d18:1/21:0)	Cer(d18:1/22:0) (a)	Cer(d18:1/23:0)	Cer(d18:1/24:0) (a)	Cer(d18:1/24:1) (a)	Cer(d18:1/26:0)	Cer(d18:1/18:0) (b)	Cer(d18:1/20:0) (b)	Cer(d18:1/22:0) (b)	Cer(d18:1/24:0) (b)	Cer(d18:1/24:1) (b)	Cer(d18:2/14:0)	Cer(d18:2/16:0)	Cer(d18:2/17:0)	Cer(d18:2/18:0)	Cer(d18:2/20:0)	Cer(d18:2/21:0)	Cer(d18:2/22:0)	Cer(d18:2/23:0)	Cer(d18:2/24:0)	Cer(d18:2/24:1)	Cer(d18:2/26:0)	Cer(d19:1/16:0)	Cer(d19:1/18:0)	Cer(d19:1/20:0)	Cer(d19:1/22:0)	Cer(d19:1/23:0)	Cer(d19:1/24:0)	Cer(d19:1/24:1)
Liver	Heart	8.89154e-08	0.000615225	0.66472	7.44051e-07	8.04149e-05	6.96554e-13	6.9611e-13	6.9611e-13	0.307658	0.0940176	6.96332e-13	6.97331e-13	6.9611e-13	6.90042e-10	6.9611e-13	6.9611e-13	0.929386	0.546213	0.000187698	1	6.9611e-13	6.9611e-13	6.9611e-13	6.9611e-13	1.02129e-12	0.999743	0.999917	0.398183	3.90099e-12	2.55512e-08	5.79025e-05	0.000163254	0.46955	0.0142777	6.96665e-13	6.96332e-13	0.956858	0.412362	0.0215496	0.00281547	0.508825	8.55428e-09	0.994731	0.93957	3.42104e-12	8.72746e-13	6.9611e-13	6.9611e-13
	Kidney	1.66012e-06	0.00267255	0.00249739	9.28794e-07	3.5246e-05	1.1976e-12	6.9611e-13	6.19196e-11	0.875855	0.954366	6.9611e-13	6.96443e-13	6.96221e-13	3.66655e-10	7.69718e-13	0.00188571	0.472571	6.48861e-05	0.0880331	4.67211e-07	6.9611e-13	6.9611e-13	8.56315e-13	8.22564e-13	0.99996	0.999941	0.999998	0.999898	0.000190088	4.83661e-05	0.491816	2.59167e-08	1	0.703156	0.83452	0.998013	0.00697328	0.00457761	2.20846e-12	3.54856e-11	6.96332e-13	1.66552e-05	0.998821	0.521709	2.28995e-10	1.06148e-12	6.9611e-13	6.96332e-13
	Gluteus	3.40384e-06	0.0154693	0.0626235	3.20119e-07	3.83993e-05	7.46292e-13	6.9611e-13	6.9611e-13	3.97614e-08	0.433343	6.9611e-13	6.96554e-13	6.9611e-13	7.36744e-13	6.96221e-13	6.9611e-13	6.96665e-13	0.229493	1.50658e-08	8.08797e-13	6.9611e-13	6.9611e-13	6.9611e-13	6.9611e-13	7.95253e-13	1	0.998545	0.0144336	2.3529e-11	1.90227e-08	1.89758e-05	8.55339e-05	0.531739	2.89234e-11	0.456516	0.0725675	0.000160862	7.6315e-06	0.000222248	3.07368e-06	0.112741	5.59461e-09	0.0153503	0.164281	1.3759e-12	7.03548e-13	6.9611e-13	6.9611e-13
	Soleus	1.26603e-06	0.00272339	0.376939	1.25295e-06	0.000456403	7.37965e-13	6.9611e-13	6.9611e-13	0.0194038	0.397859	6.9611e-13	6.98885e-13	6.9611e-13	1.14653e-12	6.96332e-13	6.9611e-13	2.29294e-12	0.00919083	0.000799154	9.35139e-11	6.9611e-13	6.9611e-13	6.9611e-13	6.9611e-13	1.384e-12	0.99755	0.989033	0.2291	2.72356e-10	2.40386e-08	5.73614e-05	0.000410374	0.660722	7.98939e-09	0.926982	0.277844	0.000741883	3.03299e-05	0.000636401	2.33255e-05	0.154081	4.71618e-08	0.25225	0.727837	1.21111e-11	1.23079e-12	6.9611e-13	6.9611e-13
	VAT	0.917742	1.49285e-05	0.000944206	8.13093e-10	1.16009e-05	6.96332e-13	6.9611e-13	6.9611e-13	0.733267	0.210594	6.9611e-13	6.9611e-13	6.9611e-13	1.45045e-09	6.9611e-13	6.9611e-13	0.0165386	0.000816485	2.12548e-10	7.43627e-13	6.9611e-13	6.9611e-13	6.9611e-13	6.9611e-13	7.24198e-13	0.999838	0.578972	0.00328407	2.49112e-12	1.80863e-09	0.00014621	0.210792	0.908926	0.840121	0.973822	0.862782	0.346276	0.927126	0.845592	0.00721362	0.994045	2.94516e-09	0.498643	0.124423	7.07767e-13	6.96332e-13	6.9611e-13	6.9611e-13
	SAT	0.999999	3.45697e-05	0.0715742	3.67285e-07	0.000234045	7.12652e-13	6.9611e-13	6.99774e-13	0.867743	0.395175	6.9611e-13	6.99329e-13	6.9611e-13	0.109392	7.91034e-13	6.9833e-13	0.127508	0.999006	3.79055e-07	1.76364e-11	6.9611e-13	6.9611e-13	6.9611e-13	6.9611e-13	5.60529e-12	0.999994	0.692223	0.801504	2.02002e-08	1.18093e-06	0.300239	0.00695406	0.838126	0.996874	0.159125	0.622435	0.321829	0.000148048	0.0161974	0.617274	0.294327	0.000107062	0.986094	0.532982	7.95741e-12	1.71607e-12	6.9611e-13	5.37259e-12
Heart	Liver	8.89154e-08	0.000615225	0.66472	7.44051e-07	8.04149e-05	6.96554e-13	6.9611e-13	6.9611e-13	0.307658	0.0940176	6.96332e-13	6.97331e-13	6.9611e-13	6.90042e-10	6.9611e-13	6.9611e-13	0.929386	0.546213	0.000187698	1	6.9611e-13	6.9611e-13	6.9611e-13	6.9611e-13	1.02129e-12	0.999743	0.999917	0.398183	3.90099e-12	2.55512e-08	5.79025e-05	0.000163254	0.46955	0.0142777	6.96665e-13	6.96332e-13	0.956858	0.412362	0.0215496	0.00281547	0.508825	8.55428e-09	0.994731	0.93957	3.42104e-12	8.72746e-13	6.9611e-13	6.9611e-13
	Kidney	0.999685	0.999997	0.138473	0.999799	0.996923	0.750041	0.94259	9.58881e-07	0.979718	0.0121445	0.266896	0.830012	0.0448517	0.987914	0.244	8.33e-13	0.968323	0.012659	3.73431e-08	3.33954e-07	0.94933	0.913178	3.80604e-11	5.15536e-07	1.9561e-12	0.994669	0.999245	0.685292	0.000410988	0.597173	0.0488627	7.05658e-13	0.577428	0.576517	1.15463e-12	6.96443e-13	0.0769375	0.390465	6.96332e-13	6.96443e-13	6.9611e-13	0.605769	1	0.975046	0.990416	0.998841	1.4272e-06	0.260896
	Gluteus	0.996403	0.98572	0.761254	0.993331	0.997598	0.990354	0.999997	0.890229	4.39003e-11	0.000586889	0.000450937	0.908806	0.44541	0.0103028	0.997337	0.959483	6.96332e-13	0.00321731	7.02882e-13	7.79599e-13	5.89978e-05	0.148991	0.649726	0.951031	0.921242	0.999423	0.983337	0.657128	1	0.997105	0.9932	0.998406	1	1.83402e-06	6.96332e-13	6.9611e-13	7.64125e-06	0.00357345	0.59547	0.243126	0.954763	0.995014	0.00265911	0.697797	0.916731	0.560842	0.520949	0.55935
	Soleus	1	1	0.995387	0.997913	1	1	0.975283	0.99859	4.20918e-05	0.000701339	0.0211625	0.912497	0.475563	0.0337502	0.99985	0.991578	7.79599e-13	5.69312e-05	2.75005e-10	6.9288e-11	0.0019673	0.459763	0.931881	0.998178	0.965717	0.970549	0.999182	0.997856	0.999931	0.981329	0.997454	0.999979	1	0.000364192	6.97886e-13	6.96221e-13	4.31227e-05	0.00926451	0.71338	0.477307	0.968441	0.999881	0.0762019	0.996843	0.994897	0.980216	0.286415	0.690722
	VAT	8.44733e-06	0.863161	0.0783408	0.302328	0.989595	0.911526	0.899076	0.998832	0.995321	0.000103537	3.97673e-05	0.118376	0.128256	1	0.998911	1	0.19925	0.105778	6.96332e-13	7.30971e-13	0.000335653	0.352144	0.709149	0.860659	0.908532	0.990874	0.766112	0.380202	0.998766	0.946655	1	0.204177	0.990148	0.000366481	6.96332e-13	6.96221e-13	0.049583	0.974569	0.425903	0.999995	0.907138	0.99768	0.86595	0.6367	0.359924	0.109882	0.0579763	0.982477
	SAT	7.23836e-07	0.816355	0.75534	0.969602	0.999987	0.999995	1	0.135756	0.990231	0.000691217	0.15141	0.925241	0.955088	0.000157118	0.541093	0.346896	0.61418	0.91102	9.0572e-13	1.32824e-11	0.0648605	0.986977	0.997712	0.996955	0.999943	0.999999	0.845605	0.999389	0.68118	0.999895	0.168408	2.5143e-09	0.999604	0.150304	1.22472e-10	2.46281e-12	0.840637	3.2653e-07	8.973e-07	4.83853e-05	0.00522251	0.457466	0.999994	0.971228	0.985081	0.995788	0.981909	0.000128501
Kidney	Liver	1.66012e-06	0.00267255	0.00249739	9.28794e-07	3.5246e-05	1.1976e-12	6.9611e-13	6.19196e-11	0.875855	0.954366	6.9611e-13	6.96443e-13	6.96221e-13	3.66655e-10	7.69718e-13	0.00188571	0.472571	6.48861e-05	0.0880331	4.67211e-07	6.9611e-13	6.9611e-13	8.56315e-13	8.22564e-13	0.99996	0.999941	0.999998	0.999898	0.000190088	4.83661e-05	0.491816	2.59167e-08	1	0.703156	0.83452	0.998013	0.00697328	0.00457761	2.20846e-12	3.54856e-11	6.96332e-13	1.66552e-05	0.998821	0.521709	2.28995e-10	1.06148e-12	6.9611e-13	6.96332e-13
	Heart	0.999685	0.999997	0.138473	0.999799	0.996923	0.750041	0.94259	9.58881e-07	0.979718	0.0121445	0.266896	0.830012	0.0448517	0.987914	0.244	8.33e-13	0.968323	0.012659	3.73431e-08	3.33954e-07	0.94933	0.913178	3.80604e-11	5.15536e-07	1.9561e-12	0.994669	0.999245	0.685292	0.000410988	0.597173	0.0488627	7.05658e-13	0.577428	0.576517	1.15463e-12	6.96443e-13	0.0769375	0.390465	6.96332e-13	6.96443e-13	6.9611e-13	0.605769	1	0.975046	0.990416	0.998841	1.4272e-06	0.260896
	Gluteus	0.999994	0.997326	0.923679	0.99994	1	0.990597	0.982709	7.29678e-08	3.34817e-09	0.962183	0.278994	0.999997	0.000327212	0.107441	0.108431	7.59948e-13	6.96332e-13	8.97858e-08	0.000552465	0.00102228	6.71891e-06	0.807424	2.28562e-12	7.70392e-08	1.02796e-12	0.999994	0.999888	0.0542409	0.000852791	0.325285	0.0145564	7.13762e-13	0.626132	2.20536e-08	0.0486668	0.289532	2.29102e-09	0.512129	6.96221e-13	6.9611e-13	6.9611e-13	0.302292	0.007312	0.993903	0.591678	0.880903	1.3287e-08	0.00597553
	Soleus	0.999861	0.999998	0.559425	0.999996	0.998567	0.875616	0.579153	1.51474e-06	0.00124226	0.938989	0.906301	0.999999	0.00053454	0.228144	0.200519	1.16618e-12	7.39742e-13	2.37346e-09	0.610749	0.120364	0.000220567	0.981908	2.66567e-11	7.99559e-07	2.55496e-12	0.999967	0.977701	0.449565	0.00399425	0.243578	0.0261475	8.46878e-13	0.737627	4.07661e-06	0.295753	0.641673	1.5242e-08	0.650125	6.96332e-13	6.96332e-13	6.9611e-13	0.507794	0.133903	0.999986	0.864349	0.999857	7.91348e-09	0.0129896
	VAT	0.000101702	0.819857	0.999999	0.595683	1	0.176288	0.362174	8.29743e-06	0.999989	0.839011	0.0817973	0.872969	2.76437e-05	0.991681	0.110499	9.45133e-13	0.789548	0.967902	1.50559e-05	0.000969232	3.47236e-05	0.971456	1.55387e-12	1.63679e-08	8.07021e-13	1	0.545088	0.0165893	0.00013487	0.136343	0.0778941	2.88999e-11	0.942606	0.106157	0.358753	0.993986	1.56244e-05	0.0911071	7.81153e-13	6.97553e-13	6.96221e-13	0.316333	0.85215	0.990456	0.123636	0.37009	1.87367e-10	0.0595049
	SAT	7.94178e-06	0.770501	0.953697	0.998235	0.999912	0.725594	0.961239	0.0208662	1	0.937828	0.999748	0.999998	0.00808098	3.91693e-05	0.999632	2.48546e-09	0.984797	0.0014059	0.00571736	0.036475	0.00883492	0.99993	1.2624e-10	2.90102e-05	1.28745e-11	0.999229	0.651177	0.944404	0.103436	0.864433	0.999679	0.0305453	0.885599	0.976237	0.877666	0.371946	0.807016	2.03422e-09	2.27669e-06	1.44013e-07	1.57896e-12	0.999944	0.999947	1	0.798491	0.999999	8.0435e-07	0.113072
Gluteus	Liver	3.40384e-06	0.0154693	0.0626235	3.20119e-07	3.83993e-05	7.46292e-13	6.9611e-13	6.9611e-13	3.97614e-08	0.433343	6.9611e-13	6.96554e-13	6.9611e-13	7.36744e-13	6.96221e-13	6.9611e-13	6.96665e-13	0.229493	1.50658e-08	8.08797e-13	6.9611e-13	6.9611e-13	6.9611e-13	6.9611e-13	7.95253e-13	1	0.998545	0.0144336	2.3529e-11	1.90227e-08	1.89758e-05	8.55339e-05	0.531739	2.89234e-11	0.456516	0.0725675	0.000160862	7.6315e-06	0.000222248	3.07368e-06	0.112741	5.59461e-09	0.0153503	0.164281	1.3759e-12	7.03548e-13	6.9611e-13	6.9611e-13
	Heart	0.996403	0.98572	0.761254	0.993331	0.997598	0.990354	0.999997	0.890229	4.39003e-11	0.000586889	0.000450937	0.908806	0.44541	0.0103028	0.997337	0.959483	6.96332e-13	0.00321731	7.02882e-13	7.79599e-13	5.89978e-05	0.148991	0.649726	0.951031	0.921242	0.999423	0.983337	0.657128	1	0.997105	0.9932	0.998406	1	1.83402e-06	6.96332e-13	6.9611e-13	7.64125e-06	0.00357345	0.59547	0.243126	0.954763	0.995014	0.00265911	0.697797	0.916731	0.560842	0.520949	0.55935
	Kidney	0.999994	0.997326	0.923679	0.99994	1	0.990597	0.982709	7.29678e-08	3.34817e-09	0.962183	0.278994	0.999997	0.000327212	0.107441	0.108431	7.59948e-13	6.96332e-13	8.97858e-08	0.000552465	0.00102228	6.71891e-06	0.807424	2.28562e-12	7.70392e-08	1.02796e-12	0.999994	0.999888	0.0542409	0.000852791	0.325285	0.0145564	7.13762e-13	0.626132	2.20536e-08	0.0486668	0.289532	2.29102e-09	0.512129	6.96221e-13	6.9611e-13	6.9611e-13	0.302292	0.007312	0.993903	0.591678	0.880903	1.3287e-08	0.00597553
	Soleus	0.998208	0.990977	0.989738	1	0.998898	0.997943	0.954885	0.996341	0.0164406	0.999999	0.944786	1	1	0.999969	0.999995	0.999993	0.46848	0.816267	0.108966	0.699906	0.982498	0.998551	0.999021	0.999636	1	0.999219	0.902682	0.958646	0.999892	0.999975	1	0.999983	1	0.876158	0.989528	0.998758	0.999982	0.999999	1	0.99992	1	0.999968	0.952211	0.975267	0.999587	0.979943	0.999199	1
	VAT	0.000199635	0.459883	0.852787	0.781451	0.999999	0.569956	0.858458	0.663003	6.64995e-10	0.999861	0.998231	0.783906	0.996773	0.0147515	1	0.979878	6.9611e-13	9.0509e-07	0.963713	1	0.992906	0.998169	0.999999	0.99999	1	0.999978	0.340238	0.999816	0.999504	0.999679	0.986354	0.0971302	0.991381	2.01039e-12	0.931448	0.643126	0.0807211	0.000385723	0.0138875	0.193704	0.403326	1	8.64739e-05	1	0.971867	0.979762	0.942769	0.955047
	SAT	1.51524e-05	0.428073	1	0.999979	0.999944	0.979506	0.999997	0.0130308	7.78556e-09	0.999999	0.55016	1	0.977212	5.00891e-09	0.294129	0.0777759	6.96221e-13	0.146474	0.997115	0.934547	0.423342	0.662533	0.957728	0.765412	0.989913	0.999968	0.44982	0.488831	0.708438	0.980139	0.0580586	2.24647e-09	0.999587	3.35945e-09	0.00218433	0.00185554	7.37023e-07	7.02838e-12	1.3971e-08	9.26511e-08	0.000637491	0.210148	0.0048704	0.997148	0.999961	0.943121	0.970053	1.33972e-06
Soleus	Liver	1.26603e-06	0.00272339	0.376939	1.25295e-06	0.000456403	7.37965e-13	6.9611e-13	6.9611e-13	0.0194038	0.397859	6.9611e-13	6.98885e-13	6.9611e-13	1.14653e-12	6.96332e-13	6.9611e-13	2.29294e-12	0.00919083	0.000799154	9.35139e-11	6.9611e-13	6.9611e-13	6.9611e-13	6.9611e-13	1.384e-12	0.99755	0.989033	0.2291	2.72356e-10	2.40386e-08	5.73614e-05	0.000410374	0.660722	7.98939e-09	0.926982	0.277844	0.000741883	3.03299e-05	0.000636401	2.33255e-05	0.154081	4.71618e-08	0.25225	0.727837	1.21111e-11	1.23079e-12	6.9611e-13	6.9611e-13
	Heart	1	1	0.995387	0.997913	1	1	0.975283	0.99859	4.20918e-05	0.000701339	0.0211625	0.912497	0.475563	0.0337502	0.99985	0.991578	7.79599e-13	5.69312e-05	2.75005e-10	6.9288e-11	0.0019673	0.459763	0.931881	0.998178	0.965717	0.970549	0.999182	0.997856	0.999931	0.981329	0.997454	0.999979	1	0.000364192	6.97886e-13	6.96221e-13	4.31227e-05	0.00926451	0.71338	0.477307	0.968441	0.999881	0.0762019	0.996843	0.994897	0.980216	0.286415	0.690722
	Kidney	0.999861	0.999998	0.559425	0.999996	0.998567	0.875616	0.579153	1.51474e-06	0.00124226	0.938989	0.906301	0.999999	0.00053454	0.228144	0.200519	1.16618e-12	7.39742e-13	2.37346e-09	0.610749	0.120364	0.000220567	0.981908	2.66567e-11	7.99559e-07	2.55496e-12	0.999967	0.977701	0.449565	0.00399425	0.243578	0.0261475	8.46878e-13	0.737627	4.07661e-06	0.295753	0.641673	1.5242e-08	0.650125	6.96332e-13	6.96332e-13	6.9611e-13	0.507794	0.133903	0.999986	0.864349	0.999857	7.91348e-09	0.0129896
	Gluteus	0.998208	0.990977	0.989738	1	0.998898	0.997943	0.954885	0.996341	0.0164406	0.999999	0.944786	1	1	0.999969	0.999995	0.999993	0.46848	0.816267	0.108966	0.699906	0.982498	0.998551	0.999021	0.999636	1	0.999219	0.902682	0.958646	0.999892	0.999975	1	0.999983	1	0.876158	0.989528	0.998758	0.999982	0.999999	1	0.99992	1	0.999968	0.952211	0.975267	0.999587	0.979943	0.999199	1
	VAT	6.49403e-05	0.914828	0.434231	0.760634	0.995001	0.911638	0.999992	0.96365	0.000419112	0.999996	0.703188	0.834252	0.998249	0.044439	1	0.996786	6.96443e-13	1.93181e-08	0.00882384	0.745463	0.999997	1	0.999834	0.995645	1	0.999984	0.976333	0.830482	0.988992	1	0.994044	0.206037	0.99756	3.01099e-10	0.99996	0.930576	0.177846	0.00114818	0.027774	0.398617	0.47178	0.999997	0.00441675	0.965458	0.858027	0.645088	0.998462	0.981797
	SAT	5.42275e-06	0.874738	0.98631	0.999886	0.999996	0.999954	0.985789	0.0809549	0.00165515	1	0.988284	1	0.976747	3.15528e-08	0.442522	0.150453	7.12319e-13	0.00664122	0.374226	0.998902	0.907431	0.930819	0.999051	0.946439	0.997046	0.992048	0.986726	0.970246	0.895213	0.93983	0.0895174	1.33114e-08	0.99995	5.13584e-07	0.0257557	0.0120341	3.68605e-06	3.18637e-11	5.11465e-08	6.26049e-07	0.00117051	0.378296	0.090032	0.999955	0.999999	0.999995	0.841147	4.41932e-06
VAT	Liver	0.917742	1.49285e-05	0.000944206	8.13093e-10	1.16009e-05	6.96332e-13	6.9611e-13	6.9611e-13	0.733267	0.210594	6.9611e-13	6.9611e-13	6.9611e-13	1.45045e-09	6.9611e-13	6.9611e-13	0.0165386	0.000816485	2.12548e-10	7.43627e-13	6.9611e-13	6.9611e-13	6.9611e-13	6.9611e-13	7.24198e-13	0.999838	0.578972	0.00328407	2.49112e-12	1.80863e-09	0.00014621	0.210792	0.908926	0.840121	0.973822	0.862782	0.346276	0.927126	0.845592	0.00721362	0.994045	2.94516e-09	0.498643	0.124423	7.07767e-13	6.96332e-13	6.9611e-13	6.9611e-13
	Heart	8.44733e-06	0.863161	0.0783408	0.302328	0.989595	0.911526	0.899076	0.998832	0.995321	0.000103537	3.97673e-05	0.118376	0.128256	1	0.998911	1	0.19925	0.105778	6.96332e-13	7.30971e-13	0.000335653	0.352144	0.709149	0.860659	0.908532	0.990874	0.766112	0.380202	0.998766	0.946655	1	0.204177	0.990148	0.000366481	6.96332e-13	6.96221e-13	0.049583	0.974569	0.425903	0.999995	0.907138	0.99768	0.86595	0.6367	0.359924	0.109882	0.0579763	0.982477
	Kidney	0.000101702	0.819857	0.999999	0.595683	1	0.176288	0.362174	8.29743e-06	0.999989	0.839011	0.0817973	0.872969	2.76437e-05	0.991681	0.110499	9.45133e-13	0.789548	0.967902	1.50559e-05	0.000969232	3.47236e-05	0.971456	1.55387e-12	1.63679e-08	8.07021e-13	1	0.545088	0.0165893	0.00013487	0.136343	0.0778941	2.88999e-11	0.942606	0.106157	0.358753	0.993986	1.56244e-05	0.0911071	7.81153e-13	6.97553e-13	6.96221e-13	0.316333	0.85215	0.990456	0.123636	0.37009	1.87367e-10	0.0595049
	Gluteus	0.000199635	0.459883	0.852787	0.781451	0.999999	0.569956	0.858458	0.663003	6.64995e-10	0.999861	0.998231	0.783906	0.996773	0.0147515	1	0.979878	6.9611e-13	9.0509e-07	0.963713	1	0.992906	0.998169	0.999999	0.99999	1	0.999978	0.340238	0.999816	0.999504	0.999679	0.986354	0.0971302	0.991381	2.01039e-12	0.931448	0.643126	0.0807211	0.000385723	0.0138875	0.193704	0.403326	1	8.64739e-05	1	0.971867	0.979762	0.942769	0.955047
	Soleus	6.49403e-05	0.914828	0.434231	0.760634	0.995001	0.911638	0.999992	0.96365	0.000419112	0.999996	0.703188	0.834252	0.998249	0.044439	1	0.996786	6.96443e-13	1.93181e-08	0.00882384	0.745463	0.999997	1	0.999834	0.995645	1	0.999984	0.976333	0.830482	0.988992	1	0.994044	0.206037	0.99756	3.01099e-10	0.99996	0.930576	0.177846	0.00114818	0.027774	0.398617	0.47178	0.999997	0.00441675	0.965458	0.858027	0.645088	0.998462	0.981797
	SAT	0.906771	0.999995	0.903938	0.919143	0.999398	0.979251	0.940625	0.346992	0.999999	0.999997	0.234915	0.814961	0.772951	0.000211406	0.307836	0.322019	0.997953	0.0128145	0.744485	0.956832	0.791025	0.901548	0.976751	0.609339	0.988399	0.998554	1	0.265148	0.421646	0.876799	0.233422	8.43699e-06	0.999974	0.581373	0.0289073	0.0988544	0.0033712	8.33442e-06	0.000625204	0.000133049	0.101478	0.219396	0.963662	0.995411	0.912818	0.512303	0.475883	1.69371e-05
SAT	Liver	0.999999	3.45697e-05	0.0715742	3.67285e-07	0.000234045	7.12652e-13	6.9611e-13	6.99774e-13	0.867743	0.395175	6.9611e-13	6.99329e-13	6.9611e-13	0.109392	7.91034e-13	6.9833e-13	0.127508	0.999006	3.79055e-07	1.76364e-11	6.9611e-13	6.9611e-13	6.9611e-13	6.9611e-13	5.60529e-12	0.999994	0.692223	0.801504	2.02002e-08	1.18093e-06	0.300239	0.00695406	0.838126	0.996874	0.159125	0.622435	0.321829	0.000148048	0.0161974	0.617274	0.294327	0.000107062	0.986094	0.532982	7.95741e-12	1.71607e-12	6.9611e-13	5.37259e-12
	Heart	7.23836e-07	0.816355	0.75534	0.969602	0.999987	0.999995	1	0.135756	0.990231	0.000691217	0.15141	0.925241	0.955088	0.000157118	0.541093	0.346896	0.61418	0.91102	9.0572e-13	1.32824e-11	0.0648605	0.986977	0.997712	0.996955	0.999943	0.999999	0.845605	0.999389	0.68118	0.999895	0.168408	2.5143e-09	0.999604	0.150304	1.22472e-10	2.46281e-12	0.840637	3.2653e-07	8.973e-07	4.83853e-05	0.00522251	0.457466	0.999994	0.971228	0.985081	0.995788	0.981909	0.000128501
	Kidney	7.94178e-06	0.770501	0.953697	0.998235	0.999912	0.725594	0.961239	0.0208662	1	0.937828	0.999748	0.999998	0.00808098	3.91693e-05	0.999632	2.48546e-09	0.984797	0.0014059	0.00571736	0.036475	0.00883492	0.99993	1.2624e-10	2.90102e-05	1.28745e-11	0.999229	0.651177	0.944404	0.103436	0.864433	0.999679	0.0305453	0.885599	0.976237	0.877666	0.371946	0.807016	2.03422e-09	2.27669e-06	1.44013e-07	1.57896e-12	0.999944	0.999947	1	0.798491	0.999999	8.0435e-07	0.113072
	Gluteus	1.51524e-05	0.428073	1	0.999979	0.999944	0.979506	0.999997	0.0130308	7.78556e-09	0.999999	0.55016	1	0.977212	5.00891e-09	0.294129	0.0777759	6.96221e-13	0.146474	0.997115	0.934547	0.423342	0.662533	0.957728	0.765412	0.989913	0.999968	0.44982	0.488831	0.708438	0.980139	0.0580586	2.24647e-09	0.999587	3.35945e-09	0.00218433	0.00185554	7.37023e-07	7.02838e-12	1.3971e-08	9.26511e-08	0.000637491	0.210148	0.0048704	0.997148	0.999961	0.943121	0.970053	1.33972e-06
	Soleus	5.42275e-06	0.874738	0.98631	0.999886	0.999996	0.999954	0.985789	0.0809549	0.00165515	1	0.988284	1	0.976747	3.15528e-08	0.442522	0.150453	7.12319e-13	0.00664122	0.374226	0.998902	0.907431	0.930819	0.999051	0.946439	0.997046	0.992048	0.986726	0.970246	0.895213	0.93983	0.0895174	1.33114e-08	0.99995	5.13584e-07	0.0257557	0.0120341	3.68605e-06	3.18637e-11	5.11465e-08	6.26049e-07	0.00117051	0.378296	0.090032	0.999955	0.999999	0.999995	0.841147	4.41932e-06
	VAT	0.906771	0.999995	0.903938	0.919143	0.999398	0.979251	0.940625	0.346992	0.999999	0.999997	0.234915	0.814961	0.772951	0.000211406	0.307836	0.322019	0.997953	0.0128145	0.744485	0.956832	0.791025	0.901548	0.976751	0.609339	0.988399	0.998554	1	0.265148	0.421646	0.876799	0.233422	8.43699e-06	0.999974	0.581373	0.0289073	0.0988544	0.0033712	8.33442e-06	0.000625204	0.000133049	0.101478	0.219396	0.963662	0.995411	0.912818	0.512303	0.475883	1.69371e-05
Multiple comparison post hoc Tuckeys
		p value
		Ceramide 1 phosphate
		Cer1P(d18:1/16:0)
Liver	Heart	0.999999
	Kidney	0.941732
	Gluteus	0.904354
	Soleus	0.955678
	VAT	0.670868
	SAT	0.998901
Heart	Liver	0.999999
	Kidney	0.898154
	Gluteus	0.946055
	Soleus	0.97835
	VAT	0.758078
	SAT	0.999826
Kidney	Liver	0.941732
	Heart	0.898154
	Gluteus	0.383836
	Soleus	0.509478
	VAT	0.172214
	SAT	0.796943
Gluteus	Liver	0.904354
	Heart	0.946055
	Kidney	0.383836
	Soleus	1
	VAT	0.999701
	SAT	0.996779
Soleus	Liver	0.955678
	Heart	0.97835
	Kidney	0.509478
	Gluteus	1
	VAT	0.998732
	SAT	0.999303
VAT	Liver	0.670868
	Heart	0.758078
	Kidney	0.172214
	Gluteus	0.999701
	Soleus	0.998732
	SAT	0.95555
SAT	Liver	0.998901
	Heart	0.999826
	Kidney	0.796943
	Gluteus	0.996779
	Soleus	0.999303
	VAT	0.95555
Multiple comparison post hoc Tuckeys
		p value
		Dihydroceramides
		Cer(d18:0/16:0)	Cer(d18:0/18:0)	Cer(d18:0/20:0)	Cer(d18:0/22:0)	Cer(d18:0/24:0)	Cer(d20:1/22:0)
Liver	Heart	6.9611e-13	0.00126358	0.989659	6.9611e-13	6.9611e-13	0.890634
	Kidney	1.28122e-11	0.258299	0.980344	6.9722e-13	7.37632e-13	0.176256
	Gluteus	6.9611e-13	0.00529734	0.000321644	6.9611e-13	6.9611e-13	0.599484
	Soleus	6.9611e-13	0.0346881	0.0154739	6.9611e-13	6.9611e-13	0.585888
	VAT	6.9611e-13	0.00100831	4.41889e-06	6.9611e-13	6.9611e-13	1.56934e-05
	SAT	6.9611e-13	0.000539303	0.00101512	6.9611e-13	6.9611e-13	0.209668
Heart	Liver	6.9611e-13	0.00126358	0.989659	6.9611e-13	6.9611e-13	0.890634
	Kidney	4.6495e-12	0.565354	0.999999	0.544674	7.35795e-07	0.799457
	Gluteus	0.837017	0.999996	0.0027681	0.0252704	0.51764	0.996201
	Soleus	0.965255	0.992481	0.0818344	0.173166	0.667341	0.993136
	VAT	0.999134	0.999993	4.86482e-05	0.00431291	0.222317	0.000719985
	SAT	0.266427	0.989719	0.00735898	0.0512116	0.811713	0.820232
Kidney	Liver	1.28122e-11	0.258299	0.980344	6.9722e-13	7.37632e-13	0.176256
	Heart	4.6495e-12	0.565354	0.999999	0.544674	7.35795e-07	0.799457
	Gluteus	1.21803e-12	0.741669	0.00829524	0.000267077	7.07153e-09	0.988812
	Soleus	5.91249e-12	0.959641	0.151509	0.00360397	3.29038e-08	0.995669
	VAT	3.04645e-12	0.473383	0.000229258	3.30349e-05	6.80965e-10	0.0738795
	SAT	1.16882e-07	0.261761	0.0185852	0.000732169	7.32115e-08	1
Gluteus	Liver	6.9611e-13	0.00529734	0.000321644	6.9611e-13	6.9611e-13	0.599484
	Heart	0.837017	0.999996	0.0027681	0.0252704	0.51764	0.996201
	Kidney	1.21803e-12	0.741669	0.00829524	0.000267077	7.07153e-09	0.988812
	Soleus	0.999909	0.998965	0.948232	0.995007	0.999999	1
	VAT	0.977885	0.999754	0.941687	0.999072	0.999352	0.00998352
	SAT	0.0236108	0.975736	0.999999	1	0.999736	0.989537
Soleus	Liver	6.9611e-13	0.0346881	0.0154739	6.9611e-13	6.9611e-13	0.585888
	Heart	0.965255	0.992481	0.0818344	0.173166	0.667341	0.993136
	Kidney	5.91249e-12	0.959641	0.151509	0.00360397	3.29038e-08	0.995669
	Gluteus	0.999909	0.998965	0.948232	0.995007	0.999999	1
	VAT	0.998884	0.97702	0.404549	0.920774	0.997263	0.019842
	SAT	0.0692148	0.848468	0.979235	0.998759	0.999987	0.995805
VAT	Liver	6.9611e-13	0.00100831	4.41889e-06	6.9611e-13	6.9611e-13	1.56934e-05
	Heart	0.999134	0.999993	4.86482e-05	0.00431291	0.222317	0.000719985
	Kidney	3.04645e-12	0.473383	0.000229258	3.30349e-05	6.80965e-10	0.0738795
	Gluteus	0.977885	0.999754	0.941687	0.999072	0.999352	0.00998352
	Soleus	0.998884	0.97702	0.404549	0.920774	0.997263	0.019842
	SAT	0.131134	0.998196	0.911109	0.99708	0.981905	0.102147
SAT	Liver	6.9611e-13	0.000539303	0.00101512	6.9611e-13	6.9611e-13	0.209668
	Heart	0.266427	0.989719	0.00735898	0.0512116	0.811713	0.820232
	Kidney	1.16882e-07	0.261761	0.0185852	0.000732169	7.32115e-08	1
	Gluteus	0.0236108	0.975736	0.999999	1	0.999736	0.989537
	Soleus	0.0692148	0.848468	0.979235	0.998759	0.999987	0.995805
	VAT	0.131134	0.998196	0.911109	0.99708	0.981905	0.102147
Multiple comparison post hoc Tuckeys
		p value
		Sphingomyelins
		SM(d17:1/14:0)	SM(d18:0/14:0)	SM(d18:1/14:0)/SM(d16:1/16:0)	SM(d18:2/14:0)	SM(d17:1/16:0)	SM(d18:0/16:0)	SM(d18:1/16:0)	SM(d18:2/16:0)	SM(34:3)	SM(d16:1/19:0)	SM(d18:1/17:0)/SM(d17:1/18:0)	SM(d18:2/17:0)	SM(35:2) (b)	SM(d18:1/18:0)/SM(d16:1/20:0)	SM(d18:2/18:0)	SM(d18:2/18:1)	SM(37:1)	SM(37:2)	SM(d18:1/20:0)/SM(d16:1/22:0)	SM(d18:2/20:0)	SM(38:3) (a)	SM(38:3) (b)	SM(d16:1/23:0)/SM(d17:1/22:0)	SM(d18:0/22:0)	SM(d18:1/22:0)/SM(d16:1/24:0)	SM(d16:1/24:1)	SM(d18:2/22:0)	SM(40:3) (a)	SM(40:3) (b)	SM(41:0)	SM(41:1) (a)	SM(d18:1/23:0)/SM(d17:1/24:0)	SM(d17:1/24:1)	SM(d18:2/23:0)	SM(d18:1/24:0)	SM(d18:1/24:1)	SM(d18:2/24:0)	SM(43:1)	SM(d19:1/24:1)	SM(43:2) (b)	SM(43:2) (c)	SM(44:1)	SM(44:2)	SM(44:3)
Liver	Heart	0.398187	8.76845e-11	4.52788e-05	0.999993	2.11424e-06	9.16422e-12	0.00495937	0.99965	0.374366	0.000555478	0.822713	0.692195	0.99927	0.00359805	1.06039e-09	0.0565367	0.916032	7.1354e-13	7.75935e-13	6.96221e-13	0.965869	0.661668	6.7268e-09	0.048079	0.0268902	3.89921e-07	0.00527131	0.788593	0.00365805	6.9611e-13	4.82786e-07	6.98552e-13	0.0131799	0.0302093	6.37621e-10	1.21589e-11	0.999982	6.9611e-13	2.14957e-11	1.22346e-07	0.163522	0.120579	6.43299e-07	1
	Kidney	0.999997	0.00341058	0.0138994	1.28442e-12	4.04509e-08	7.17093e-13	6.9611e-13	6.9611e-13	6.9611e-13	1.62015e-06	7.84706e-13	7.09321e-13	7.35279e-12	0.467512	4.91096e-06	0.000224976	9.99312e-13	0.00468983	0.01871	0.219334	0.751105	4.4648e-07	0.451842	0.97198	0.00860987	0.000150985	8.86835e-12	0.0401822	0.558998	2.06644e-10	1.01164e-11	3.58485e-08	0.0952827	7.62785e-06	6.9611e-13	6.9611e-13	6.9611e-13	3.51574e-12	0.840946	0.459973	6.9611e-13	6.9611e-13	6.9611e-13	6.9611e-13
	Gluteus	9.95632e-06	9.21818e-13	2.40663e-12	9.46132e-05	5.13897e-10	1.00731e-12	2.21226e-05	0.631861	0.00835934	1.70559e-06	0.74618	0.995321	0.999908	2.32026e-07	0.0240177	9.95839e-05	0.994972	0.647761	0.238414	0.989759	3.40244e-11	2.73026e-05	0.000136423	0.00196506	7.6613e-11	8.86513e-13	0.82266	3.612e-07	6.23447e-08	6.9611e-13	6.9722e-13	6.9611e-13	7.06657e-13	0.0249686	1.70441e-11	7.00329e-13	0.858542	6.9611e-13	1.47982e-12	7.86038e-13	6.25962e-05	0.00313772	5.35278e-10	1.83959e-05
	Soleus	0.00291067	1.3005e-11	1.15272e-10	0.00120405	7.14881e-09	9.54092e-12	0.000185487	0.856867	0.132126	3.78895e-05	0.957715	1	0.999961	2.37708e-06	0.0130212	1.07885e-05	0.999138	0.249631	0.922513	0.999962	2.22632e-09	0.00039703	0.00657768	0.429037	2.87045e-08	1.56241e-11	0.942598	1.01375e-05	3.02852e-07	6.96554e-13	7.24976e-13	6.9611e-13	3.44813e-12	0.0954295	4.108e-10	1.02742e-11	0.925677	6.9611e-13	1.87116e-10	1.70141e-11	0.000473466	0.0127563	1.86943e-08	0.0038057
	VAT	1.88989e-07	7.04659e-13	7.23199e-13	2.1275e-07	7.07689e-10	1.1563e-12	5.69296e-05	0.975329	0.000507388	2.10346e-07	0.0337323	0.998483	0.994153	0.0421307	0.821053	1.00957e-10	5.56383e-06	0.662949	0.120127	0.987264	1.1201e-12	1.80141e-07	2.45424e-05	0.000899898	3.34703e-11	7.51621e-13	0.949413	2.70742e-10	8.35443e-13	6.9611e-13	6.96332e-13	6.9611e-13	6.97664e-13	0.352412	4.81759e-12	6.96443e-13	0.932984	6.9611e-13	7.00107e-13	9.11604e-13	0.00106049	0.00153959	1.59222e-10	2.04675e-05
	SAT	0.000246527	1.82456e-10	1.74561e-08	0.0519192	1.82583e-05	8.2729e-09	0.0520267	0.888543	0.940381	0.000380146	0.959672	0.967289	0.999461	0.284857	0.999999	0.00039461	0.00703011	0.999021	0.679184	1	1.6738e-07	0.00412615	0.00813656	0.105413	2.70959e-08	2.12631e-10	0.999997	5.00934e-07	6.68463e-11	6.9611e-13	8.46878e-13	6.96332e-13	3.77564e-11	0.91641	3.23039e-10	3.09086e-12	0.99993	6.9611e-13	4.51313e-10	1.0985e-07	0.588194	0.00840571	1.64538e-08	0.0611067
Heart	Liver	0.398187	8.76845e-11	4.52788e-05	0.999993	2.11424e-06	9.16422e-12	0.00495937	0.99965	0.374366	0.000555478	0.822713	0.692195	0.99927	0.00359805	1.06039e-09	0.0565367	0.916032	7.1354e-13	7.75935e-13	6.96221e-13	0.965869	0.661668	6.7268e-09	0.048079	0.0268902	3.89921e-07	0.00527131	0.788593	0.00365805	6.9611e-13	4.82786e-07	6.98552e-13	0.0131799	0.0302093	6.37621e-10	1.21589e-11	0.999982	6.9611e-13	2.14957e-11	1.22346e-07	0.163522	0.120579	6.43299e-07	1
	Kidney	0.593498	0.000499907	8.62817e-10	1.02218e-12	6.96443e-13	6.9611e-13	6.9611e-13	6.9611e-13	6.9611e-13	1.77058e-12	4.93361e-12	1.85674e-12	2.47957e-12	0.526613	0.460389	1.5623e-08	7.08766e-13	5.79282e-08	5.63551e-08	9.98313e-13	0.995886	2.58242e-09	2.98697e-05	0.00748248	3.36966e-07	0.835601	1.46286e-06	0.000878582	0.439676	1.33659e-05	0.00906481	0.000970589	0.997855	0.0837221	6.9611e-13	6.9611e-13	6.9611e-13	1.81261e-05	1.20323e-08	8.42893e-10	6.9611e-13	6.9611e-13	6.9611e-13	6.9611e-13
	Gluteus	0.00482365	0.178116	3.06017e-05	0.000178933	0.0809195	0.604613	0.462186	0.844933	0.557034	0.406971	0.106614	0.361556	1	0.0388366	0.000551796	0.250297	0.999568	3.08517e-11	6.96665e-13	6.96332e-13	5.49772e-10	0.00368036	7.00884e-13	0.828952	2.4957e-06	0.000217597	0.00016863	3.26068e-05	0.0137003	0.0710816	5.08811e-07	0.00039393	3.46715e-10	1.44933e-06	0.617973	0.0310502	0.938673	0.373281	0.628024	0.000273303	0.0741302	0.708818	0.168316	1.83759e-05
	Soleus	0.27696	0.682022	0.0011473	0.00213411	0.245394	0.939082	0.762609	0.966667	0.984801	0.843641	0.325549	0.724481	0.999999	0.130104	0.00330095	0.0454484	0.998014	1.3665e-09	8.09908e-13	6.96665e-13	3.5891e-08	0.0298738	1.17406e-12	0.000368408	0.000628689	0.00732817	0.000785021	0.000667817	0.0306535	0.975801	8.77842e-06	0.0142728	9.72407e-08	1.46126e-05	0.93742	0.921499	0.9736	0.678743	0.999841	0.0186176	0.219536	0.895939	0.589009	0.00380218
	VAT	0.000156047	0.0291454	5.54204e-07	4.21726e-07	0.16102	0.872699	0.727668	0.998971	0.137254	0.187433	0.00074042	0.396721	0.99999	1.60676e-07	3.08029e-11	1.88108e-06	0.000214897	6.96443e-13	6.96332e-13	6.96221e-13	7.50178e-12	3.89337e-05	6.96443e-13	0.752252	1.51055e-06	0.000124008	0.000332966	2.59458e-08	3.84698e-08	0.0503705	2.26677e-07	0.000355417	6.28917e-11	6.18182e-05	0.529563	0.00810133	0.979486	0.247966	0.0456111	0.00151077	0.454113	0.621304	0.125371	2.04444e-05
	SAT	0.0528406	0.98776	0.0794375	0.080686	1	0.936904	0.999308	0.706233	0.980825	0.996208	0.330646	0.998772	1	9.47789e-06	1.37383e-08	0.406362	0.0965811	4.24294e-12	7.21978e-13	6.97997e-13	2.82909e-06	0.171516	1.29463e-12	1	0.000595405	0.0660626	0.0270352	3.70114e-05	1.16151e-05	0.926783	5.59565e-05	0.153652	1.63051e-06	0.547789	0.915357	0.709915	1	0.684195	1	0.985077	0.99805	0.832657	0.564457	0.0610613
Kidney	Liver	0.999997	0.00341058	0.0138994	1.28442e-12	4.04509e-08	7.17093e-13	6.9611e-13	6.9611e-13	6.9611e-13	1.62015e-06	7.84706e-13	7.09321e-13	7.35279e-12	0.467512	4.91096e-06	0.000224976	9.99312e-13	0.00468983	0.01871	0.219334	0.751105	4.4648e-07	0.451842	0.97198	0.00860987	0.000150985	8.86835e-12	0.0401822	0.558998	2.06644e-10	1.01164e-11	3.58485e-08	0.0952827	7.62785e-06	6.9611e-13	6.9611e-13	6.9611e-13	3.51574e-12	0.840946	0.459973	6.9611e-13	6.9611e-13	6.9611e-13	6.9611e-13
	Heart	0.593498	0.000499907	8.62817e-10	1.02218e-12	6.96443e-13	6.9611e-13	6.9611e-13	6.9611e-13	6.9611e-13	1.77058e-12	4.93361e-12	1.85674e-12	2.47957e-12	0.526613	0.460389	1.5623e-08	7.08766e-13	5.79282e-08	5.63551e-08	9.98313e-13	0.995886	2.58242e-09	2.98697e-05	0.00748248	3.36966e-07	0.835601	1.46286e-06	0.000878582	0.439676	1.33659e-05	0.00906481	0.000970589	0.997855	0.0837221	6.9611e-13	6.9611e-13	6.9611e-13	1.81261e-05	1.20323e-08	8.42893e-10	6.9611e-13	6.9611e-13	6.9611e-13	6.9611e-13
	Gluteus	5.40345e-05	4.35429e-07	6.96443e-13	6.9611e-13	6.9611e-13	6.9611e-13	6.9611e-13	6.9611e-13	6.9611e-13	7.16982e-13	7.05658e-13	7.13873e-13	1.68026e-11	0.00040664	0.168177	4.94719e-11	1.03217e-12	0.333943	3.43852e-05	0.0676318	2.01552e-08	7.68274e-13	7.118e-07	0.000297174	7.04103e-13	8.61894e-06	1.6338e-12	6.45514e-11	7.93538e-05	3.45706e-09	0.0895826	7.12145e-10	3.37921e-10	5.62367e-10	6.9611e-13	6.9611e-13	6.9611e-13	6.67881e-08	2.76715e-10	6.99218e-13	6.9611e-13	6.9611e-13	6.9611e-13	6.9611e-13
	Soleus	0.00884785	1.43118e-05	7.1998e-13	6.96332e-13	6.96332e-13	6.9611e-13	6.9611e-13	6.9611e-13	6.9611e-13	1.22879e-12	8.43769e-13	9.97535e-13	6.10048e-11	0.00224207	0.375049	1.16874e-11	2.64599e-12	0.815983	0.00231651	0.20649	9.22565e-07	2.17926e-12	4.51164e-05	0.928855	2.48768e-12	0.000336066	8.09519e-12	1.7411e-09	0.000243303	0.00116422	0.30868	4.92232e-08	6.54058e-08	6.12237e-09	6.9611e-13	6.9611e-13	6.9611e-13	6.36024e-07	4.76965e-08	1.04217e-12	6.9611e-13	6.9611e-13	6.9611e-13	6.9611e-13
	VAT	1.47526e-06	2.2821e-08	6.96221e-13	6.9611e-13	6.9611e-13	6.9611e-13	6.9611e-13	6.9611e-13	6.9611e-13	6.98663e-13	6.96332e-13	7.04548e-13	2.92466e-12	0.000289911	1.10736e-07	6.96332e-13	6.9611e-13	5.0132e-05	8.33127e-06	0.053075	3.3652e-10	6.96665e-13	1.19249e-07	0.000132824	6.99329e-13	4.63691e-06	1.68499e-12	7.94032e-13	2.90602e-10	1.27412e-09	0.0742988	4.36912e-10	7.20031e-11	1.45302e-08	6.9611e-13	6.9611e-13	6.9611e-13	1.7394e-08	2.53142e-12	7.02105e-13	6.9611e-13	6.9611e-13	6.9611e-13	6.9611e-13
	SAT	0.000943864	0.00020417	2.56872e-12	6.98552e-13	7.11209e-13	6.9611e-13	6.9611e-13	6.9611e-13	6.9611e-13	4.81115e-12	8.47766e-13	6.83675e-12	3.82528e-11	0.00552705	2.20115e-05	2.9582e-10	6.96332e-13	0.0449822	0.00052989	0.368843	5.65252e-05	1.43947e-11	5.69418e-05	0.0206592	2.4003e-12	0.00389181	2.86593e-10	1.13557e-10	7.3571e-08	2.52039e-06	0.624934	1.13684e-06	9.43461e-07	0.00157299	6.9611e-13	6.9611e-13	6.9611e-13	6.54263e-07	1.14015e-07	1.05478e-09	6.9611e-13	6.9611e-13	6.9611e-13	6.9611e-13
Gluteus	Liver	9.95632e-06	9.21818e-13	2.40663e-12	9.46132e-05	5.13897e-10	1.00731e-12	2.21226e-05	0.631861	0.00835934	1.70559e-06	0.74618	0.995321	0.999908	2.32026e-07	0.0240177	9.95839e-05	0.994972	0.647761	0.238414	0.989759	3.40244e-11	2.73026e-05	0.000136423	0.00196506	7.6613e-11	8.86513e-13	0.82266	3.612e-07	6.23447e-08	6.9611e-13	6.9722e-13	6.9611e-13	7.06657e-13	0.0249686	1.70441e-11	7.00329e-13	0.858542	6.9611e-13	1.47982e-12	7.86038e-13	6.25962e-05	0.00313772	5.35278e-10	1.83959e-05
	Heart	0.00482365	0.178116	3.06017e-05	0.000178933	0.0809195	0.604613	0.462186	0.844933	0.557034	0.406971	0.106614	0.361556	1	0.0388366	0.000551796	0.250297	0.999568	3.08517e-11	6.96665e-13	6.96332e-13	5.49772e-10	0.00368036	7.00884e-13	0.828952	2.4957e-06	0.000217597	0.00016863	3.26068e-05	0.0137003	0.0710816	5.08811e-07	0.00039393	3.46715e-10	1.44933e-06	0.617973	0.0310502	0.938673	0.373281	0.628024	0.000273303	0.0741302	0.708818	0.168316	1.83759e-05
	Kidney	5.40345e-05	4.35429e-07	6.96443e-13	6.9611e-13	6.9611e-13	6.9611e-13	6.9611e-13	6.9611e-13	6.9611e-13	7.16982e-13	7.05658e-13	7.13873e-13	1.68026e-11	0.00040664	0.168177	4.94719e-11	1.03217e-12	0.333943	3.43852e-05	0.0676318	2.01552e-08	7.68274e-13	7.118e-07	0.000297174	7.04103e-13	8.61894e-06	1.6338e-12	6.45514e-11	7.93538e-05	3.45706e-09	0.0895826	7.12145e-10	3.37921e-10	5.62367e-10	6.9611e-13	6.9611e-13	6.9611e-13	6.67881e-08	2.76715e-10	6.99218e-13	6.9611e-13	6.9611e-13	6.9611e-13	6.9611e-13
	Soleus	0.79137	0.987416	0.98102	0.998192	0.999698	0.997456	0.999762	0.999921	0.973902	0.996381	0.99943	0.999161	1	0.999814	0.999827	0.97871	0.999999	0.991054	0.927652	0.999622	0.981012	0.998069	0.958877	1.52187e-05	0.841043	0.975037	0.99998	0.994798	0.999999	0.0178444	0.998524	0.965829	0.877756	0.999744	0.998015	0.482412	1	0.999755	0.891231	0.917529	0.999789	0.999948	0.994614	0.832278
	VAT	0.972256	0.994713	0.967715	0.736142	0.999654	0.99859	0.999197	0.981548	0.989746	0.999824	0.690369	1	0.99992	2.46554e-11	0.000735005	0.0100121	0.000154421	0.0431792	0.999982	1	0.95519	0.892445	0.999924	1	1	1	0.99977	0.565582	0.0146627	1	1	0.999999	0.999996	0.862797	1	0.999845	0.999983	0.999999	0.853239	0.993338	0.95011	1	1	0.999987
	SAT	0.993594	0.706887	0.281191	0.559621	0.155741	0.162011	0.321986	0.131477	0.217995	0.862642	0.999358	0.774522	1	1.57132e-09	0.0392601	0.999996	0.0568474	0.939747	0.99587	0.989048	0.40355	0.868945	0.942931	0.881943	0.848571	0.646729	0.804109	0.999995	0.281432	0.666384	0.942691	0.521243	0.418586	0.00294763	0.99909	0.748182	0.975158	0.999722	0.76888	0.0108639	0.041792	0.999999	0.99605	0.266106
Soleus	Liver	0.00291067	1.3005e-11	1.15272e-10	0.00120405	7.14881e-09	9.54092e-12	0.000185487	0.856867	0.132126	3.78895e-05	0.957715	1	0.999961	2.37708e-06	0.0130212	1.07885e-05	0.999138	0.249631	0.922513	0.999962	2.22632e-09	0.00039703	0.00657768	0.429037	2.87045e-08	1.56241e-11	0.942598	1.01375e-05	3.02852e-07	6.96554e-13	7.24976e-13	6.9611e-13	3.44813e-12	0.0954295	4.108e-10	1.02742e-11	0.925677	6.9611e-13	1.87116e-10	1.70141e-11	0.000473466	0.0127563	1.86943e-08	0.0038057
	Heart	0.27696	0.682022	0.0011473	0.00213411	0.245394	0.939082	0.762609	0.966667	0.984801	0.843641	0.325549	0.724481	0.999999	0.130104	0.00330095	0.0454484	0.998014	1.3665e-09	8.09908e-13	6.96665e-13	3.5891e-08	0.0298738	1.17406e-12	0.000368408	0.000628689	0.00732817	0.000785021	0.000667817	0.0306535	0.975801	8.77842e-06	0.0142728	9.72407e-08	1.46126e-05	0.93742	0.921499	0.9736	0.678743	0.999841	0.0186176	0.219536	0.895939	0.589009	0.00380218
	Kidney	0.00884785	1.43118e-05	7.1998e-13	6.96332e-13	6.96332e-13	6.9611e-13	6.9611e-13	6.9611e-13	6.9611e-13	1.22879e-12	8.43769e-13	9.97535e-13	6.10048e-11	0.00224207	0.375049	1.16874e-11	2.64599e-12	0.815983	0.00231651	0.20649	9.22565e-07	2.17926e-12	4.51164e-05	0.928855	2.48768e-12	0.000336066	8.09519e-12	1.7411e-09	0.000243303	0.00116422	0.30868	4.92232e-08	6.54058e-08	6.12237e-09	6.9611e-13	6.9611e-13	6.9611e-13	6.36024e-07	4.76965e-08	1.04217e-12	6.9611e-13	6.9611e-13	6.9611e-13	6.9611e-13
	Gluteus	0.79137	0.987416	0.98102	0.998192	0.999698	0.997456	0.999762	0.999921	0.973902	0.996381	0.99943	0.999161	1	0.999814	0.999827	0.97871	0.999999	0.991054	0.927652	0.999622	0.981012	0.998069	0.958877	1.52187e-05	0.841043	0.975037	0.99998	0.994798	0.999999	0.0178444	0.998524	0.965829	0.877756	0.999744	0.998015	0.482412	1	0.999755	0.891231	0.917529	0.999789	0.999948	0.994614	0.832278
	VAT	0.26194	0.796355	0.600405	0.430157	1	1	1	0.999127	0.678179	0.959599	0.447531	0.999828	0.999892	2.89021e-10	0.000421988	0.130525	0.000192773	0.00849127	0.822404	0.999529	0.560186	0.619389	0.853403	6.37209e-06	0.857981	0.972691	1	0.233444	0.0150098	0.0122758	0.998456	0.980827	0.771905	0.981011	0.995649	0.264778	1	0.99809	0.194916	0.998585	0.996906	0.999774	0.991183	0.906573
	SAT	0.990867	0.986668	0.803385	0.884925	0.362489	0.475588	0.58799	0.280974	0.757168	0.99501	1	0.962939	0.999999	1.38221e-08	0.0218758	0.953228	0.0537819	0.621395	0.999258	0.999894	0.900577	0.992623	1	0.00140474	1	0.987767	0.923599	0.982994	0.258743	0.562262	0.998685	0.97227	0.987875	0.0131152	1	0.999611	0.990257	1	0.999979	0.203843	0.12439	0.999999	1	0.965317
VAT	Liver	1.88989e-07	7.04659e-13	7.23199e-13	2.1275e-07	7.07689e-10	1.1563e-12	5.69296e-05	0.975329	0.000507388	2.10346e-07	0.0337323	0.998483	0.994153	0.0421307	0.821053	1.00957e-10	5.56383e-06	0.662949	0.120127	0.987264	1.1201e-12	1.80141e-07	2.45424e-05	0.000899898	3.34703e-11	7.51621e-13	0.949413	2.70742e-10	8.35443e-13	6.9611e-13	6.96332e-13	6.9611e-13	6.97664e-13	0.352412	4.81759e-12	6.96443e-13	0.932984	6.9611e-13	7.00107e-13	9.11604e-13	0.00106049	0.00153959	1.59222e-10	2.04675e-05
	Heart	0.000156047	0.0291454	5.54204e-07	4.21726e-07	0.16102	0.872699	0.727668	0.998971	0.137254	0.187433	0.00074042	0.396721	0.99999	1.60676e-07	3.08029e-11	1.88108e-06	0.000214897	6.96443e-13	6.96332e-13	6.96221e-13	7.50178e-12	3.89337e-05	6.96443e-13	0.752252	1.51055e-06	0.000124008	0.000332966	2.59458e-08	3.84698e-08	0.0503705	2.26677e-07	0.000355417	6.28917e-11	6.18182e-05	0.529563	0.00810133	0.979486	0.247966	0.0456111	0.00151077	0.454113	0.621304	0.125371	2.04444e-05
	Kidney	1.47526e-06	2.2821e-08	6.96221e-13	6.9611e-13	6.9611e-13	6.9611e-13	6.9611e-13	6.9611e-13	6.9611e-13	6.98663e-13	6.96332e-13	7.04548e-13	2.92466e-12	0.000289911	1.10736e-07	6.96332e-13	6.9611e-13	5.0132e-05	8.33127e-06	0.053075	3.3652e-10	6.96665e-13	1.19249e-07	0.000132824	6.99329e-13	4.63691e-06	1.68499e-12	7.94032e-13	2.90602e-10	1.27412e-09	0.0742988	4.36912e-10	7.20031e-11	1.45302e-08	6.9611e-13	6.9611e-13	6.9611e-13	1.7394e-08	2.53142e-12	7.02105e-13	6.9611e-13	6.9611e-13	6.9611e-13	6.9611e-13
	Gluteus	0.972256	0.994713	0.967715	0.736142	0.999654	0.99859	0.999197	0.981548	0.989746	0.999824	0.690369	1	0.99992	2.46554e-11	0.000735005	0.0100121	0.000154421	0.0431792	0.999982	1	0.95519	0.892445	0.999924	1	1	1	0.99977	0.565582	0.0146627	1	1	0.999999	0.999996	0.862797	1	0.999845	0.999983	0.999999	0.853239	0.993338	0.95011	1	1	0.999987
	Soleus	0.26194	0.796355	0.600405	0.430157	1	1	1	0.999127	0.678179	0.959599	0.447531	0.999828	0.999892	2.89021e-10	0.000421988	0.130525	0.000192773	0.00849127	0.822404	0.999529	0.560186	0.619389	0.853403	6.37209e-06	0.857981	0.972691	1	0.233444	0.0150098	0.0122758	0.998456	0.980827	0.771905	0.981011	0.995649	0.264778	1	0.99809	0.194916	0.998585	0.996906	0.999774	0.991183	0.906573
	SAT	0.717396	0.301389	0.0359312	0.0293283	0.276553	0.341263	0.547116	0.454499	0.0389541	0.65401	0.441782	0.818105	0.999997	0.995387	0.928111	0.0090166	0.615272	0.469169	0.975547	0.986897	0.0550925	0.207806	0.81908	0.827867	0.865277	0.621386	0.93183	0.73712	0.933819	0.615553	0.937472	0.569056	0.286431	0.0589694	0.997789	0.510499	0.993649	0.997914	0.113006	0.0453225	0.271574	0.999988	0.99337	0.341393
SAT	Liver	0.000246527	1.82456e-10	1.74561e-08	0.0519192	1.82583e-05	8.2729e-09	0.0520267	0.888543	0.940381	0.000380146	0.959672	0.967289	0.999461	0.284857	0.999999	0.00039461	0.00703011	0.999021	0.679184	1	1.6738e-07	0.00412615	0.00813656	0.105413	2.70959e-08	2.12631e-10	0.999997	5.00934e-07	6.68463e-11	6.9611e-13	8.46878e-13	6.96332e-13	3.77564e-11	0.91641	3.23039e-10	3.09086e-12	0.99993	6.9611e-13	4.51313e-10	1.0985e-07	0.588194	0.00840571	1.64538e-08	0.0611067
	Heart	0.0528406	0.98776	0.0794375	0.080686	1	0.936904	0.999308	0.706233	0.980825	0.996208	0.330646	0.998772	1	9.47789e-06	1.37383e-08	0.406362	0.0965811	4.24294e-12	7.21978e-13	6.97997e-13	2.82909e-06	0.171516	1.29463e-12	1	0.000595405	0.0660626	0.0270352	3.70114e-05	1.16151e-05	0.926783	5.59565e-05	0.153652	1.63051e-06	0.547789	0.915357	0.709915	1	0.684195	1	0.985077	0.99805	0.832657	0.564457	0.0610613
	Kidney	0.000943864	0.00020417	2.56872e-12	6.98552e-13	7.11209e-13	6.9611e-13	6.9611e-13	6.9611e-13	6.9611e-13	4.81115e-12	8.47766e-13	6.83675e-12	3.82528e-11	0.00552705	2.20115e-05	2.9582e-10	6.96332e-13	0.0449822	0.00052989	0.368843	5.65252e-05	1.43947e-11	5.69418e-05	0.0206592	2.4003e-12	0.00389181	2.86593e-10	1.13557e-10	7.3571e-08	2.52039e-06	0.624934	1.13684e-06	9.43461e-07	0.00157299	6.9611e-13	6.9611e-13	6.9611e-13	6.54263e-07	1.14015e-07	1.05478e-09	6.9611e-13	6.9611e-13	6.9611e-13	6.9611e-13
	Gluteus	0.993594	0.706887	0.281191	0.559621	0.155741	0.162011	0.321986	0.131477	0.217995	0.862642	0.999358	0.774522	1	1.57132e-09	0.0392601	0.999996	0.0568474	0.939747	0.99587	0.989048	0.40355	0.868945	0.942931	0.881943	0.848571	0.646729	0.804109	0.999995	0.281432	0.666384	0.942691	0.521243	0.418586	0.00294763	0.99909	0.748182	0.975158	0.999722	0.76888	0.0108639	0.041792	0.999999	0.99605	0.266106
	Soleus	0.990867	0.986668	0.803385	0.884925	0.362489	0.475588	0.58799	0.280974	0.757168	0.99501	1	0.962939	0.999999	1.38221e-08	0.0218758	0.953228	0.0537819	0.621395	0.999258	0.999894	0.900577	0.992623	1	0.00140474	1	0.987767	0.923599	0.982994	0.258743	0.562262	0.998685	0.97227	0.987875	0.0131152	1	0.999611	0.990257	1	0.999979	0.203843	0.12439	0.999999	1	0.965317
	VAT	0.717396	0.301389	0.0359312	0.0293283	0.276553	0.341263	0.547116	0.454499	0.0389541	0.65401	0.441782	0.818105	0.999997	0.995387	0.928111	0.0090166	0.615272	0.469169	0.975547	0.986897	0.0550925	0.207806	0.81908	0.827867	0.865277	0.621386	0.93183	0.73712	0.933819	0.615553	0.937472	0.569056	0.286431	0.0589694	0.997789	0.510499	0.993649	0.997914	0.113006	0.0453225	0.271574	0.999988	0.99337	0.341393
Multiple comparison post hoc Tuckeys
		p value
		Monohexosylceramides
		Hex1Cer(d16:1/18:0)	Hex1Cer(d16:1/20:0)	Hex1Cer(d16:1/22:0)	Hex1Cer(d16:1/24:0)	Hex1Cer(d18:1/16:0)	Hex1Cer(d18:1/18:0)	Hex1Cer(d18:1/20:0)	Hex1Cer(d18:1/22:0)	Hex1Cer(d18:1/24:0)	Hex1Cer(d18:1/24:1)	Hex1Cer(d18:2/18:0)	Hex1Cer(d18:2/20:0)	Hex1Cer(d18:2/22:0)	Hex1Cer(d18:2/24:0)
Liver	Heart	0.969607	0.999927	0.999894	0.00317989	8.03024e-13	0.48244	0.977556	0.0129866	0.00026642	0.564938	0.999985	0.897607	0.999278	0.916197
	Kidney	0.999999	0.999989	0.999995	0.0042937	0.349447	0.999996	0.999726	0.167546	0.203714	1	0.621164	6.25861e-08	9.53539e-05	9.33937e-11
	Gluteus	0.993255	0.258112	1	0.103465	7.54397e-13	0.0865139	0.206004	0.0106119	0.000304845	0.583769	0.999997	0.990864	0.978436	0.911109
	Soleus	0.999996	1	0.939598	0.0358248	7.95397e-12	7.72525e-05	0.000197525	0.0485207	0.392519	2.03875e-07	0.0250897	4.89358e-06	7.64478e-10	3.8455e-07
	VAT	1	0.974628	0.984803	0.0103185	7.27751e-13	0.000493896	0.09461	0.00495438	0.000125501	0.418003	0.998397	0.992822	0.976227	0.90932
	SAT	0.966342	1	1	0.114807	8.11852e-10	0.441864	0.999996	0.345993	0.0347819	0.999994	0.998864	0.999774	0.969544	0.980772
Heart	Liver	0.969607	0.999927	0.999894	0.00317989	8.03024e-13	0.48244	0.977556	0.0129866	0.00026642	0.564938	0.999985	0.897607	0.999278	0.916197
	Kidney	0.991756	1	0.998745	0.999998	9.02926e-10	0.681366	0.897756	0.981689	0.363188	0.599062	0.755281	2.68222e-06	2.32243e-05	4.01612e-12
	Gluteus	0.999998	0.149261	0.999905	0.940386	0.962872	0.935113	0.656006	0.999928	0.999962	1	0.999644	0.541133	0.999514	1
	Soleus	0.995508	0.999991	0.987806	0.999435	0.999998	2.36189e-07	1.5637e-05	2.13574e-06	1.49625e-06	9.65069e-10	0.0429331	0.000167813	2.04507e-10	1.26539e-08
	VAT	0.972904	0.901625	0.999057	0.999955	0.98858	0.0922429	0.436556	0.999358	0.999753	0.999949	0.98858	0.535166	0.999508	1
	SAT	0.595779	0.999672	0.999984	0.966497	0.662035	0.999966	0.99709	0.932228	0.915566	0.557151	0.991989	0.992752	0.842684	0.531979
Kidney	Liver	0.999999	0.999989	0.999995	0.0042937	0.349447	0.999996	0.999726	0.167546	0.203714	1	0.621164	6.25861e-08	9.53539e-05	9.33937e-11
	Heart	0.991756	1	0.998745	0.999998	9.02926e-10	0.681366	0.897756	0.981689	0.363188	0.599062	0.755281	2.68222e-06	2.32243e-05	4.01612e-12
	Gluteus	0.998714	0.224585	0.999998	0.91237	2.46759e-10	0.178559	0.132047	0.936495	0.290926	0.610559	0.572966	2.64283e-08	1.78955e-05	1.70768e-11
	Soleus	1	0.999999	0.901838	0.997637	2.25158e-08	0.000110011	0.0013752	7.98676e-05	0.00245619	8.68351e-07	0.657103	0.969241	0.016244	0.438567
	VAT	0.999999	0.942477	0.965321	0.999512	1.91914e-10	0.002142	0.0592857	0.884932	0.218369	0.456095	0.346608	1.37227e-08	9.99219e-06	7.31482e-12
	SAT	0.949371	0.999909	0.999986	0.945677	2.55862e-06	0.616465	0.998423	0.999959	0.978766	0.999999	0.427508	2.17596e-06	0.006535	2.22023e-08
Gluteus	Liver	0.993255	0.258112	1	0.103465	7.54397e-13	0.0865139	0.206004	0.0106119	0.000304845	0.583769	0.999997	0.990864	0.978436	0.911109
	Heart	0.999998	0.149261	0.999905	0.940386	0.962872	0.935113	0.656006	0.999928	0.999962	1	0.999644	0.541133	0.999514	1
	Kidney	0.998714	0.224585	0.999998	0.91237	2.46759e-10	0.178559	0.132047	0.936495	0.290926	0.610559	0.572966	2.64283e-08	1.78955e-05	1.70768e-11
	Soleus	0.999389	0.339065	0.94996	0.998137	0.949139	3.11478e-08	2.77488e-07	2.5915e-06	2.03758e-06	3.33429e-09	0.0258785	1.59665e-06	2.7842e-10	3.87702e-08
	VAT	0.993873	0.779262	0.987891	0.988114	0.99999	0.672484	0.999967	1	1	0.999996	0.999916	1	1	1
	SAT	0.748893	0.438405	1	1	0.221108	0.991234	0.406229	0.851052	0.840258	0.567878	0.999934	0.951407	0.666774	0.542816
Soleus	Liver	0.999996	1	0.939598	0.0358248	7.95397e-12	7.72525e-05	0.000197525	0.0485207	0.392519	2.03875e-07	0.0250897	4.89358e-06	7.64478e-10	3.8455e-07
	Heart	0.995508	0.999991	0.987806	0.999435	0.999998	2.36189e-07	1.5637e-05	2.13574e-06	1.49625e-06	9.65069e-10	0.0429331	0.000167813	2.04507e-10	1.26539e-08
	Kidney	1	0.999999	0.901838	0.997637	2.25158e-08	0.000110011	0.0013752	7.98676e-05	0.00245619	8.68351e-07	0.657103	0.969241	0.016244	0.438567
	Gluteus	0.999389	0.339065	0.94996	0.998137	0.949139	3.11478e-08	2.77488e-07	2.5915e-06	2.03758e-06	3.33429e-09	0.0258785	1.59665e-06	2.7842e-10	3.87702e-08
	VAT	0.999996	0.978635	0.999917	0.999998	0.980301	8.89383e-11	5.75053e-08	9.21147e-07	8.00887e-07	8.17041e-10	0.0086157	9.8927e-07	1.2135e-10	2.02472e-08
	SAT	0.94852	0.999998	0.969815	0.999318	0.828	8.11999e-07	0.000466726	0.000355754	0.000306992	3.03745e-06	0.0165241	9.00047e-05	1.53551e-07	3.72814e-05
VAT	Liver	1	0.974628	0.984803	0.0103185	7.27751e-13	0.000493896	0.09461	0.00495438	0.000125501	0.418003	0.998397	0.992822	0.976227	0.90932
	Heart	0.972904	0.901625	0.999057	0.999955	0.98858	0.0922429	0.436556	0.999358	0.999753	0.999949	0.98858	0.535166	0.999508	1
	Kidney	0.999999	0.942477	0.965321	0.999512	1.91914e-10	0.002142	0.0592857	0.884932	0.218369	0.456095	0.346608	1.37227e-08	9.99219e-06	7.31482e-12
	Gluteus	0.993873	0.779262	0.987891	0.988114	0.99999	0.672484	0.999967	1	1	0.999996	0.999916	1	1	1
	Soleus	0.999996	0.978635	0.999917	0.999998	0.980301	8.89383e-11	5.75053e-08	9.21147e-07	8.00887e-07	8.17041e-10	0.0086157	9.8927e-07	1.2135e-10	2.02472e-08
	SAT	0.971015	0.993746	0.994303	0.994598	0.282341	0.275053	0.241907	0.772851	0.777137	0.422039	1	0.956322	0.644162	0.529028
SAT	Liver	0.966342	1	1	0.114807	8.11852e-10	0.441864	0.999996	0.345993	0.0347819	0.999994	0.998864	0.999774	0.969544	0.980772
	Heart	0.595779	0.999672	0.999984	0.966497	0.662035	0.999966	0.99709	0.932228	0.915566	0.557151	0.991989	0.992752	0.842684	0.531979
	Kidney	0.949371	0.999909	0.999986	0.945677	2.55862e-06	0.616465	0.998423	0.999959	0.978766	0.999999	0.427508	2.17596e-06	0.006535	2.22023e-08
	Gluteus	0.748893	0.438405	1	1	0.221108	0.991234	0.406229	0.851052	0.840258	0.567878	0.999934	0.951407	0.666774	0.542816
	Soleus	0.94852	0.999998	0.969815	0.999318	0.828	8.11999e-07	0.000466726	0.000355754	0.000306992	3.03745e-06	0.0165241	9.00047e-05	1.53551e-07	3.72814e-05
	VAT	0.971015	0.993746	0.994303	0.994598	0.282341	0.275053	0.241907	0.772851	0.777137	0.422039	1	0.956322	0.644162	0.529028
		p value
		Dihexosylceramides
		Hex2Cer(d16:1/16:0)	Hex2Cer(d16:1/24:1)	Hex2Cer(d18:1/16:0)	Hex2Cer(d18:1/18:0)	Hex2Cer(d18:1/20:0)	Hex2Cer(d18:1/22:0)	Hex2Cer(d18:1/24:0)	Hex2Cer(d18:1/24:1)	Hex2Cer(d18:2/16:0)	Hex2Cer(d18:2/24:1)
Liver	Heart	0.801182	0.998206	0.0059773	1	6.96332e-13	1.09488e-08	0.00890222	0.0241729	0.998628	4.58625e-09
	Kidney	0.85541	0.974005	0.65043	0.984346	1	0.0550959	0.00627537	0.00587717	0.988658	0.165591
	Gluteus	0.696023	0.981718	7.57413e-05	0.999999	1	0.00374885	5.07811e-08	0.000175248	0.907071	1
	Soleus	0.903947	0.863648	0.000279405	4.03181e-08	0.687088	0.0743486	9.92595e-06	0.0430175	0.980326	0.898184
	VAT	0.99705	0.965423	1.07979e-07	1	0.831777	4.07687e-06	1.8181e-12	1.11863e-08	0.999925	0.999135
	SAT	0.999677	0.953755	3.445e-05	0.831355	0.957858	8.24076e-05	1.17401e-10	1.36267e-06	0.991221	0.92027
Heart	Liver	0.801182	0.998206	0.0059773	1	6.96332e-13	1.09488e-08	0.00890222	0.0241729	0.998628	4.58625e-09
	Kidney	1	0.999733	0.447962	0.986225	6.96665e-13	3.70715e-12	0.9998	0.990345	0.882228	0.000148198
	Gluteus	0.0807553	0.999901	0.659878	1	6.96998e-13	8.45768e-13	0.00510403	0.522422	0.664814	3.93872e-08
	Soleus	1	0.984811	0.800257	4.29337e-08	1.16107e-12	1.28983e-11	0.174855	0.999999	0.999747	4.55362e-06
	VAT	0.468458	0.999562	0.0201313	1	6.9611e-13	6.96332e-13	1.44269e-07	0.000651302	0.983963	4.98498e-08
	SAT	0.656544	0.763285	0.409738	0.840252	6.96332e-13	7.06768e-13	8.40999e-06	0.0203488	0.903443	3.65461e-06
Kidney	Liver	0.85541	0.974005	0.65043	0.984346	1	0.0550959	0.00627537	0.00587717	0.988658	0.165591
	Heart	1	0.999733	0.447962	0.986225	6.96665e-13	3.70715e-12	0.9998	0.990345	0.882228	0.000148198
	Gluteus	0.121926	1	0.0223379	0.996034	1	0.966231	0.0249166	0.935845	0.999718	0.267605
	Soleus	1	0.999629	0.0473937	1.77791e-06	0.730636	1	0.390975	0.998228	0.764166	0.892528
	VAT	0.557068	1	0.000109778	0.978634	0.874374	0.10099	2.10538e-06	0.0125872	0.999391	0.40112
	SAT	0.721776	0.598284	0.00953399	0.997927	0.969573	0.317293	7.19585e-05	0.151151	1	0.86783
Gluteus	Liver	0.696023	0.981718	7.57413e-05	0.999999	1	0.00374885	5.07811e-08	0.000175248	0.907071	1
	Heart	0.0807553	0.999901	0.659878	1	6.96998e-13	8.45768e-13	0.00510403	0.522422	0.664814	3.93872e-08
	Kidney	0.121926	1	0.0223379	0.996034	1	0.966231	0.0249166	0.935845	0.999718	0.267605
	Soleus	0.172366	0.999238	0.999998	2.38613e-07	0.774888	0.97335	0.90426	0.712998	0.533645	0.948388
	VAT	0.953341	1	0.661538	0.999992	0.837432	0.536398	0.0869957	0.179205	0.979638	0.999891
	SAT	0.937137	0.632895	0.999369	0.913519	0.954925	0.845051	0.401262	0.697147	0.999767	0.961595
Soleus	Liver	0.903947	0.863648	0.000279405	4.03181e-08	0.687088	0.0743486	9.92595e-06	0.0430175	0.980326	0.898184
	Heart	1	0.984811	0.800257	4.29337e-08	1.16107e-12	1.28983e-11	0.174855	0.999999	0.999747	4.55362e-06
	Kidney	1	0.999629	0.0473937	1.77791e-06	0.730636	1	0.390975	0.998228	0.764166	0.892528
	Gluteus	0.172366	0.999238	0.999998	2.38613e-07	0.774888	0.97335	0.90426	0.712998	0.533645	0.948388
	VAT	0.645946	0.999658	0.600473	5.89604e-08	0.107801	0.132059	0.00500932	0.00401146	0.928845	0.989894
	SAT	0.787422	0.394004	0.997119	2.31533e-05	0.248165	0.364393	0.0491875	0.0594647	0.79473	1
VAT	Liver	0.99705	0.965423	1.07979e-07	1	0.831777	4.07687e-06	1.8181e-12	1.11863e-08	0.999925	0.999135
	Heart	0.468458	0.999562	0.0201313	1	6.9611e-13	6.96332e-13	1.44269e-07	0.000651302	0.983963	4.98498e-08
	Kidney	0.557068	1	0.000109778	0.978634	0.874374	0.10099	2.10538e-06	0.0125872	0.999391	0.40112
	Gluteus	0.953341	1	0.661538	0.999992	0.837432	0.536398	0.0869957	0.179205	0.979638	0.999891
	Soleus	0.645946	0.999658	0.600473	5.89604e-08	0.107801	0.132059	0.00500932	0.00401146	0.928845	0.989894
	SAT	0.999999	0.552866	0.92161	0.813553	0.999975	0.999614	0.995619	0.985446	0.99954	0.993757
SAT	Liver	0.999677	0.953755	3.445e-05	0.831355	0.957858	8.24076e-05	1.17401e-10	1.36267e-06	0.991221	0.92027
	Heart	0.656544	0.763285	0.409738	0.840252	6.96332e-13	7.06768e-13	8.40999e-06	0.0203488	0.903443	3.65461e-06
	Kidney	0.721776	0.598284	0.00953399	0.997927	0.969573	0.317293	7.19585e-05	0.151151	1	0.86783
	Gluteus	0.937137	0.632895	0.999369	0.913519	0.954925	0.845051	0.401262	0.697147	0.999767	0.961595
	Soleus	0.787422	0.394004	0.997119	2.31533e-05	0.248165	0.364393	0.0491875	0.0594647	0.79473	1
	VAT	0.999999	0.552866	0.92161	0.813553	0.999975	0.999614	0.995619	0.985446	0.99954	0.993757
Multiple comparison post hoc Tuckeys
		p value
		Trihexosylceramides
		Hex3Cer(d18:1/16:0)	Hex3Cer(d18:1/18:0)	Hex3Cer(d18:1/20:0)	Hex3Cer(d18:1/22:0)	Hex3Cer(d18:1/24:0)	Hex3Cer(d18:1/24:1)
Liver	Heart	0.999833	0.963289	1	0.993301	0.999995	1
	Kidney	0.985677	0.903388	0.992869	0.918554	1	0.873707
	Gluteus	0.9983	1	0.995466	0.999998	0.88293	1
	Soleus	0.999461	0.94139	0.992368	0.966892	0.324526	0.998824
	VAT	0.859113	0.999262	0.995511	0.998343	0.856927	0.9998
	SAT	0.923415	0.125183	0.957138	0.984969	0.536474	0.381126
Heart	Liver	0.999833	0.963289	1	0.993301	0.999995	1
	Kidney	0.921819	0.999953	0.990647	0.9989	0.999963	0.901577
	Gluteus	0.999994	0.957432	0.99671	0.999193	0.799043	1
	Soleus	1	0.500896	0.994184	0.727099	0.241176	0.997556
	VAT	0.964692	0.999211	0.993873	1	0.76163	0.999412
	SAT	0.788772	0.526564	0.949564	0.999996	0.647602	0.421559
Kidney	Liver	0.985677	0.903388	0.992869	0.918554	1	0.873707
	Heart	0.921819	0.999953	0.990647	0.9989	0.999963	0.901577
	Gluteus	0.87743	0.896614	0.875367	0.971465	0.935247	0.907244
	Soleus	0.92017	0.404001	0.859159	0.497988	0.437203	0.687563
	VAT	0.454238	0.991455	1	0.996552	0.92039	0.713857
	SAT	0.999864	0.748914	0.99993	0.999966	0.545579	0.978436
Gluteus	Liver	0.9983	1	0.995466	0.999998	0.88293	1
	Heart	0.999994	0.957432	0.99671	0.999193	0.799043	1
	Kidney	0.87743	0.896614	0.875367	0.971465	0.935247	0.907244
	Soleus	1	0.970004	1	0.944524	0.959133	0.998949
	VAT	0.99281	0.998505	0.889711	0.999892	1	0.999815
	SAT	0.729396	0.141951	0.74784	0.996742	0.0900241	0.45642
Soleus	Liver	0.999461	0.94139	0.992368	0.966892	0.324526	0.998824
	Heart	1	0.500896	0.994184	0.727099	0.241176	0.997556
	Kidney	0.92017	0.404001	0.859159	0.497988	0.437203	0.687563
	Gluteus	1	0.970004	1	0.944524	0.959133	0.998949
	VAT	0.990058	0.785549	0.874112	0.813262	0.95616	0.999999
	SAT	0.7983	0.022093	0.730801	0.706325	0.0108472	0.243773
VAT	Liver	0.859113	0.999262	0.995511	0.998343	0.856927	0.9998
	Heart	0.964692	0.999211	0.993873	1	0.76163	0.999412
	Kidney	0.454238	0.991455	1	0.996552	0.92039	0.713857
	Gluteus	0.99281	0.998505	0.889711	0.999892	1	0.999815
	Soleus	0.990058	0.785549	0.874112	0.813262	0.95616	0.999999
	SAT	0.302471	0.30894	0.999715	0.999937	0.0714263	0.240844
SAT	Liver	0.923415	0.125183	0.957138	0.984969	0.536474	0.381126
	Heart	0.788772	0.526564	0.949564	0.999996	0.647602	0.421559
	Kidney	0.999864	0.748914	0.99993	0.999966	0.545579	0.978436
	Gluteus	0.729396	0.141951	0.74784	0.996742	0.0900241	0.45642
	Soleus	0.7983	0.022093	0.730801	0.706325	0.0108472	0.243773
	VAT	0.302471	0.30894	0.999715	0.999937	0.0714263	0.240844
Multiple comparison post hoc Tuckeys
		p value
		Gangliosides
		GM1(d18:1/16:0)	GM3(d18:1/16:0)	GM3(d18:1/18:0)	GM3(d18:1/20:0)	GM3(d18:1/22:0)	GM3(d18:1/24:0)	GM3(d18:1/24:1)	GM3(d18:2/24:1)
Liver	Heart	0.248051	0.00148829	0.0420535	6.9611e-13	1.72681e-11	0.13884	0.308814	3.53452e-08
	Kidney	0.695116	0.00638427	0.999902	0.99738	0.758364	0.184771	0.145733	0.0101864
	Gluteus	0.547242	4.85482e-10	0.000752629	0.694301	2.64747e-05	7.59393e-13	9.92506e-12	0.999844
	Soleus	0.483023	4.05301e-08	4.40499e-11	0.999372	0.00318174	1.88581e-10	1.06138e-07	0.999194
	VAT	0.444876	1.235e-09	0.303429	0.459075	2.64656e-05	7.04881e-13	1.41531e-12	0.999991
	SAT	1	0.000552618	0.543162	0.816838	0.0305493	1.0809e-09	4.22431e-08	0.00409837
Heart	Liver	0.248051	0.00148829	0.0420535	6.9611e-13	1.72681e-11	0.13884	0.308814	3.53452e-08
	Kidney	0.996204	9.92899e-09	0.031191	6.9611e-13	1.92224e-12	1	0.997961	0.025321
	Gluteus	0.999747	0.000385636	0.683821	6.9611e-13	6.96221e-13	1.34135e-10	7.64355e-09	5.65059e-08
	Soleus	0.999997	0.0126572	5.08029e-07	6.9611e-13	6.97886e-13	4.9795e-07	8.62346e-05	2.52471e-06
	VAT	0.999938	0.00152475	6.90364e-05	6.9611e-13	6.9611e-13	2.16028e-11	6.42538e-10	1.5615e-07
	SAT	0.403607	0.986476	0.000564855	6.9611e-13	7.13762e-13	3.08536e-06	3.4876e-05	0.114141
Kidney	Liver	0.695116	0.00638427	0.999902	0.99738	0.758364	0.184771	0.145733	0.0101864
	Heart	0.996204	9.92899e-09	0.031191	6.9611e-13	1.92224e-12	1	0.997961	0.025321
	Gluteus	0.99999	7.25087e-13	0.000657982	0.412108	0.0060894	8.11696e-10	2.01826e-07	0.00730296
	Soleus	0.999736	2.50322e-12	8.63302e-11	1	0.172095	1.82767e-06	0.00103018	0.0778217
	VAT	0.999913	7.46736e-13	0.57065	0.228353	0.00740314	1.55793e-10	2.20464e-08	0.0230658
	SAT	0.807729	1.03474e-08	0.78186	0.549112	0.572728	1.02345e-05	0.000455106	0.999302
Gluteus	Liver	0.547242	4.85482e-10	0.000752629	0.694301	2.64747e-05	7.59393e-13	9.92506e-12	0.999844
	Heart	0.999747	0.000385636	0.683821	6.9611e-13	6.96221e-13	1.34135e-10	7.64355e-09	5.65059e-08
	Kidney	0.99999	7.25087e-13	0.000657982	0.412108	0.0060894	8.11696e-10	2.01826e-07	0.00730296
	Soleus	0.999998	0.971685	0.000218627	0.521898	0.898249	0.457399	0.274213	0.988248
	VAT	1	0.997247	1.07111e-06	0.999944	0.999995	0.999988	0.999505	0.998073
	SAT	0.68732	0.0136797	1.06015e-05	0.999999	0.465806	0.198253	0.41325	0.00300376
Soleus	Liver	0.483023	4.05301e-08	4.40499e-11	0.999372	0.00318174	1.88581e-10	1.06138e-07	0.999194
	Heart	0.999997	0.0126572	5.08029e-07	6.9611e-13	6.97886e-13	4.9795e-07	8.62346e-05	2.52471e-06
	Kidney	0.999736	2.50322e-12	8.63302e-11	1	0.172095	1.82767e-06	0.00103018	0.0778217
	Gluteus	0.999998	0.971685	0.000218627	0.521898	0.898249	0.457399	0.274213	0.988248
	VAT	1	0.999774	8.75411e-13	0.322972	0.944505	0.302079	0.10716	0.999973
	SAT	0.62007	0.154026	3.91742e-12	0.651672	0.989715	0.998883	0.999978	0.0349002
VAT	Liver	0.444876	1.235e-09	0.303429	0.459075	2.64656e-05	7.04881e-13	1.41531e-12	0.999991
	Heart	0.999938	0.00152475	6.90364e-05	6.9611e-13	6.9611e-13	2.16028e-11	6.42538e-10	1.5615e-07
	Kidney	0.999913	7.46736e-13	0.57065	0.228353	0.00740314	1.55793e-10	2.20464e-08	0.0230658
	Gluteus	1	0.997247	1.07111e-06	0.999944	0.999995	0.999988	0.999505	0.998073
	Soleus	1	0.999774	8.75411e-13	0.322972	0.944505	0.302079	0.10716	0.999973
	SAT	0.602797	0.0440078	0.999987	0.999513	0.546973	0.10935	0.186127	0.0094904
SAT	Liver	1	0.000552618	0.543162	0.816838	0.0305493	1.0809e-09	4.22431e-08	0.00409837
	Heart	0.403607	0.986476	0.000564855	6.9611e-13	7.13762e-13	3.08536e-06	3.4876e-05	0.114141
	Kidney	0.807729	1.03474e-08	0.78186	0.549112	0.572728	1.02345e-05	0.000455106	0.999302
	Gluteus	0.68732	0.0136797	1.06015e-05	0.999999	0.465806	0.198253	0.41325	0.00300376
	Soleus	0.62007	0.154026	3.91742e-12	0.651672	0.989715	0.998883	0.999978	0.0349002
	VAT	0.602797	0.0440078	0.999987	0.999513	0.546973	0.10935	0.186127	0.0094904
Multiple comparison post hoc Tuckeys
		p value
		Sulfatides
		Sulfatide (d18:1:/16:0(OH))	Sulfatide (d18:1:/16:0)	Sulfatide (d18:1:/24:0(OH))	Sulfatide (d18:1:/24:0)	Sulfatide (d18:1:/24:1(OH))	Sulfatide (d18:1:/24:1)
Liver	Heart	0.211379	0.999799	0.999999	1	0.998751	0.999998
	Kidney	0.934926	3.31305e-05	3.85705e-08	0.902065	5.37168e-09	0.99899
	Gluteus	0.745547	0.99773	1	1	0.983823	0.999998
	Soleus	0.153424	0.606689	0.0629184	1.10711e-12	0.00176487	2.38285e-08
	VAT	0.0398569	0.944179	1	0.999959	0.653947	0.999841
	SAT	0.539834	1	0.999761	0.776901	0.998222	0.999663
Heart	Liver	0.211379	0.999799	0.999999	1	0.998751	0.999998
	Kidney	0.0264383	1.05722e-05	6.072e-08	0.862712	1.14386e-09	0.995274
	Gluteus	0.9863	0.999991	1	1	0.999878	1
	Soleus	0.999537	0.402285	0.0849358	1.00409e-12	0.000433512	1.45424e-08
	VAT	0.981417	0.993194	0.999988	0.999997	0.904372	0.999996
	SAT	0.999843	0.999993	0.99998	0.722299	1	0.997978
Kidney	Liver	0.934926	3.31305e-05	3.85705e-08	0.902065	5.37168e-09	0.99899
	Heart	0.0264383	1.05722e-05	6.072e-08	0.862712	1.14386e-09	0.995274
	Gluteus	0.216338	1.64595e-05	2.00785e-07	0.916095	2.03789e-09	0.996015
	Soleus	0.0212213	0.0249623	0.00462598	6.92812e-11	0.0313108	4.0786e-07
	VAT	0.00385048	2.05119e-06	5.7347e-08	0.800388	6.90967e-11	0.984311
	SAT	0.123816	0.000127799	1.41607e-06	0.999925	1.27484e-08	1
Gluteus	Liver	0.745547	0.99773	1	1	0.983823	0.999998
	Heart	0.9863	0.999991	1	1	0.999878	1
	Kidney	0.216338	1.64595e-05	2.00785e-07	0.916095	2.03789e-09	0.996015
	Soleus	0.925336	0.352334	0.102802	2.96607e-12	0.000365596	5.49276e-08
	VAT	0.728326	0.999485	0.999999	0.999985	0.98697	0.999998
	SAT	0.999767	0.999691	0.999935	0.804306	0.999989	0.998225
Soleus	Liver	0.153424	0.606689	0.0629184	1.10711e-12	0.00176487	2.38285e-08
	Heart	0.999537	0.402285	0.0849358	1.00409e-12	0.000433512	1.45424e-08
	Kidney	0.0212213	0.0249623	0.00462598	6.92812e-11	0.0313108	4.0786e-07
	Gluteus	0.925336	0.352334	0.102802	2.96607e-12	0.000365596	5.49276e-08
	VAT	0.999883	0.148646	0.0622781	1.13043e-12	2.00517e-05	1.54152e-08
	SAT	0.991952	0.633695	0.227085	5.41167e-10	0.00124708	7.79685e-07
VAT	Liver	0.0398569	0.944179	1	0.999959	0.653947	0.999841
	Heart	0.981417	0.993194	0.999988	0.999997	0.904372	0.999996
	Kidney	0.00385048	2.05119e-06	5.7347e-08	0.800388	6.90967e-11	0.984311
	Gluteus	0.728326	0.999485	0.999999	0.999985	0.98697	0.999998
	Soleus	0.999883	0.148646	0.0622781	1.13043e-12	2.00517e-05	1.54152e-08
	SAT	0.931199	0.982555	0.999378	0.648716	0.959356	0.991897
SAT	Liver	0.539834	1	0.999761	0.776901	0.998222	0.999663
	Heart	0.999843	0.999993	0.99998	0.722299	1	0.997978
	Kidney	0.123816	0.000127799	1.41607e-06	0.999925	1.27484e-08	1
	Gluteus	0.999767	0.999691	0.999935	0.804306	0.999989	0.998225
	Soleus	0.991952	0.633695	0.227085	5.41167e-10	0.00124708	7.79685e-07
	VAT	0.931199	0.982555	0.999378	0.648716	0.959356	0.991897
[truncated: 6 more columns]

## Sheet: ST concentration
Lipid Species	Liver	Heart	Kidney	Gluteus	Soleus	VAT	SAT
Cholesterol
COH	5,912 ± 297.3	3,481 ± 349.4	8,819 ± 542.6	1,172 ± 69.38	1,818 ± 230.4	808.0 ± 169.1	2,540 ± 325.9		Sterol lipids (46 species)
Desmosterol									Cholesterol (1 species)
Desmosterol(16:0)	1.05 ± 0.07	0.63 ± 0.04	0.69 ± 0.05	0.53 ± 0.06	0.60 ± 0.03	0.43 ± 0.08	0.41 ± 0.06		Desmosterol (6 species)
Desmosterol(18:1)	3.96 ± 0.27	0.47 ± 0.04	0.57 ± 0.03	0.36 ± 0.03	0.35 ± 0.03	0.24 ± 0.02	0.38 ± 0.03		Hydroxycholesterol (10 species)
Desmosterol(18:2)	3.03 ± 0.30	0.62 ± 0.07	0.68 ± 0.12	0.32 ± 0.04	0.20 ± 0.03	0.13 ± 0.02	0.18 ± 0.03		Cholesteryl esters (27 specie)
Desmosterol(20:4)	2.46 ± 0.27	1.65 ± 0.23	2.22 ± 0.46	0.23 ± 0.03	0.19 ± 0.02	0.10 ± 0.02	0.16 ± 0.02		Oxidized cholesteryl esters (2 species)
Desmosterol(20:5)	8.09 ± 0.25	8.41 ± 0.27	8.84 ± 0.47	7.76 ± 0.15	7.74 ± 0.14	11.34 ± 1.55	9.95 ± 0.93
Desmosterol(22:6)	0.26 ± 0.05	0.22 ± 0.03	0.44 ± 0.10	0.16 ± 0.03	0.13 ± 0.01	0.11 ± 0.02	0.17 ± 0.02
Hydroxycholesterol
OH-Cholesterol 18:0	1.08 ± 0.13	2.06 ± 0.12	2.20 ± 0.19	1.87 ± 0.19	1.39 ± 0.12	0.19 ± 0.05	0.21 ± 0.03
OH-Cholesterol 18:1 (a)	1.51 ± 0.21	0.26 ± 0.02	0.34 ± 0.03	0.26 ± 0.04	0.21 ± 0.02	0.24 ± 0.03	0.33 ± 0.06
OH-Cholesterol 18:1 (b)	1.42 ± 0.12	1.31 ± 0.10	1.47 ± 0.07	1.21 ± 0.13	0.81 ± 0.04	0.16 ± 0.03	0.18 ± 0.03
OH-Cholesterol 18:2 (a)	0.35 ± 0.06	0.26 ± 0.04	0.33 ± 0.07	0.23 ± 0.04	0.16 ± 0.02	0.38 ± 0.09	0.68 ± 0.04
OH-Cholesterol 18:2 (b)	0.84 ± 0.12	0.25 ± 0.05	0.22 ± 0.01	0.25 ± 0.07	0.18 ± 0.05	0.51 ± 0.17	0.62 ± 0.15
OH-Cholesterol 18:2 (c)	1.23 ± 0.15	0.28 ± 0.04	0.36 ± 0.04	0.22 ± 0.02	0.23 ± 0.03	0.43 ± 0.12	0.41 ± 0.06
OH-Cholesterol 18:2 (d)	1.10 ± 0.13	0.26 ± 0.03	0.40 ± 0.03	0.24 ± 0.03	0.19 ± 0.02	0.17 ± 0.02	0.22 ± 0.02
OH-Cholesterol 18:2 (e)	0.78 ± 0.10	2.80 ± 0.30	2.56 ± 0.23	2.16 ± 0.52	1.29 ± 0.17	0.13 ± 0.05	0.04 ± 0.02
OH-Cholesterol 20:4 (a)	0.74 ± 0.08	0.26 ± 0.05	0.46 ± 0.05	0.18 ± 0.01	0.17 ± 0.06	0.14 ± 0.03	0.27 ± 0.06
OH-Cholesterol 20:4 (b)	6.91 ± 0.59	1.98 ± 0.10	2.00 ± 0.11	1.58 ± 0.09	1.47 ± 0.10	2.16 ± 0.38	1.21 ± 0.19
Cholesteryl esters
CE(14:0)	8.14 ± 0.66	12.29 ± 1.03	19.45 ± 1.51	10.29 ± 0.88	7.06 ± 0.95	0.65 ± 0.07	0.73 ± 0.10
CE(15:0)	20.02 ± 1.30	13.63 ± 0.88	16.76 ± 0.97	14.06 ± 0.69	12.70 ± 2.28	2.44 ± 0.38	1.84 ± 0.23
CE(16:0)	374.09 ± 28.03	33.61 ± 3.16	59.99 ± 14.07	14.19 ± 0.80	17.13 ± 1.56	20.19 ± 2.18	40.44 ± 5.75
CE(16:1)	146.02 ± 14.42	20.14 ± 1.47	26.06 ± 2.55	12.67 ± 1.23	9.90 ± 2.10	0.73 ± 0.12	1.08 ± 0.09
CE(16:2)	0.42 ± 0.03	0.44 ± 0.07	0.65 ± 0.08	0.32 ± 0.04	0.18 ± 0.03	0.08 ± 0.01	0.10 ± 0.01
CE(17:0)	41.90 ± 4.60	2.91 ± 0.12	4.29 ± 0.55	2.43 ± 0.13	2.53 ± 0.25	1.68 ± 0.09	2.06 ± 0.22
CE(17:1)	24.39 ± 2.33	2.43 ± 0.21	2.78 ± 0.27	2.26 ± 0.24	2.40 ± 0.63	0.31 ± 0.10	0.40 ± 0.09
CE(18:0)	29.49 ± 4.57	2.13 ± 0.18	5.30 ± 1.21	1.18 ± 0.12	1.41 ± 0.17	5.15 ± 0.85	6.39 ± 0.89
CE(18:1)	1,212 ± 95.92	27.27 ± 2.56	59.65 ± 12.42	13.89 ± 1.22	16.05 ± 1.82	22.60 ± 2.57	45.87 ± 5.86
CE(18:2)	1,250 ± 78.06	90.79 ± 11.06	133.15 ± 27.35	28.95 ± 4.16	29.23 ± 4.44	4.19 ± 0.52	6.19 ± 0.69
CE(18:3)	31.09 ± 1.88	6.28 ± 0.68	9.47 ± 1.86	1.49 ± 0.25	0.96 ± 0.13	0.08 ± 0.01	0.10 ± 0.02
CE(20:1)	7.83 ± 1.17	0.89 ± 0.08	3.63 ± 0.90	0.66 ± 0.05	0.81 ± 0.16	3.64 ± 0.84	4.22 ± 0.63
CE(20:2)	7.21 ± 0.83	0.49 ± 0.04	3.69 ± 1.02	0.41 ± 0.04	0.47 ± 0.12	0.72 ± 0.09	1.06 ± 0.14
CE(20:3)	28.52 ± 2.99	3.54 ± 0.42	21.76 ± 7.44	1.38 ± 0.13	1.59 ± 0.22	0.76 ± 0.13	1.01 ± 0.13
CE(20:4)	699.5 ± 38.06	267.4 ± 31.70	337.5 ± 61.39	13.95 ± 1.89	17.81 ± 1.25	0.41 ± 0.08	0.60 ± 0.11
CE(20:5)	7.79 ± 0.38	2.61 ± 0.20	6.21 ± 1.35	1.05 ± 0.17	0.70 ± 0.11	0.06 ± 0.01	0.06 ± 0.01
CE(22:0)	1.01 ± 0.24	0.60 ± 0.03	0.91 ± 0.07	0.59 ± 0.03	0.67 ± 0.06	0.95 ± 0.10	0.74 ± 0.06
CE(22:1)	1.52 ± 0.35	0.43 ± 0.04	1.24 ± 0.28	0.40 ± 0.03	0.46 ± 0.09	0.70 ± 0.09	0.61 ± 0.07
CE(22:4)	8.10 ± 1.44	1.03 ± 0.17	15.47 ± 4.73	0.28 ± 0.04	0.43 ± 0.08	0.82 ± 0.14	1.81 ± 0.41
CE(22:5) (n3)	1.90 ± 0.20	0.49 ± 0.06	4.16 ± 1.21	0.10 ± 0.01	0.11 ± 0.01	0.05 ± 0.01	0.05 ± 0.01
CE(22:5) (n6)	3.32 ± 0.54	0.88 ± 0.15	16.55 ± 5.71	0.17 ± 0.02	0.16 ± 0.01	0.06 ± 0.01	0.09 ± 0.01
CE(22:6)	10.58 ± 1.37	6.34 ± 0.98	46.02 ± 16.60	0.96 ± 0.19	0.66 ± 0.07	0.05 ± 0.01	0.05 ± 0.01
CE(24:0)	1.95 ± 0.50	1.05 ± 0.06	1.62 ± 0.10	1.03 ± 0.07	1.10 ± 0.12	1.73 ± 0.20	1.23 ± 0.11
CE(24:1)	1.60 ± 0.46	0.66 ± 0.05	1.65 ± 0.29	0.58 ± 0.05	0.66 ± 0.12	1.10 ± 0.14	0.82 ± 0.09
CE(24:4)	4.88 ± 0.72	0.29 ± 0.04	9.27 ± 2.79	0.21 ± 0.02	0.29 ± 0.09	0.19 ± 0.02	0.28 ± 0.08
CE(24:5)	2.83 ± 0.50	0.14 ± 0.03	8.31 ± 2.92	0.04 ± 0.01	0.04 ± 0.01	0.03 ± 0.01	0.04 ± 0.01
CE(24:6)	0.17 ± 0.03	0.04 ± 0.01	2.71 ± 0.80	0.01 ± 0.002	0.02 ± 0.004	0.01 ± 0.002	0.01 ± 0.002
Oxidized cholesteryl esters
oxCE (18:2) [+2O]	26.09 ± 1.48	20.68 ± 0.73	29.30 ± 2.38	27.76 ± 0.72	26.35 ± 0.89	37.89 ± 5.99	35.97 ± 3.41
oxCE (18:2) [+O]	45.25 ± 5.23	3.46 ± 0.16	4.22 ± 0.29	3.34 ± 0.27	3.05 ± 0.21	4.26 ± 0.89	3.65 ± 0.21

## Sheet: ST statistics
Multiple comparison post hoc Tuckeys
		p value
		Cholesterol
		COH
Liver	Heart	0.00010081
	Kidney	1.29739e-05
	Gluteus	6.58473e-11
	Soleus	1.44203e-08
	VAT	2.74369e-12
	SAT	1.52107e-06
Heart	Liver	0.00010081
	Kidney	2.25786e-12
	Gluteus	0.000651659
	Soleus	0.0411237
	VAT	3.19089e-05
	SAT	0.560895
Kidney	Liver	1.29739e-05
	Heart	2.25786e-12
	Gluteus	6.96332e-13
	Soleus	7.00218e-13
	VAT	6.9611e-13
	SAT	8.8296e-13
Gluteus	Liver	6.58473e-11
	Heart	0.000651659
	Kidney	6.96332e-13
	Soleus	0.903332
	VAT	0.991643
	SAT	0.196269
Soleus	Liver	1.44203e-08
	Heart	0.0411237
	Kidney	7.00218e-13
	Gluteus	0.903332
	VAT	0.506318
	SAT	0.868865
VAT	Liver	2.74369e-12
	Heart	3.19089e-05
	Kidney	6.9611e-13
	Gluteus	0.991643
	Soleus	0.506318
	SAT	0.0360673
SAT	Liver	1.52107e-06
	Heart	0.560895
	Kidney	8.8296e-13
	Gluteus	0.196269
	Soleus	0.868865
	VAT	0.0360673
Multiple comparison post hoc Tuckeys
		p value
		Desmosterol
		Desmosterol(16:0)	Desmosterol(18:1)	Desmosterol(18:2)	Desmosterol(20:4)	Desmosterol(20:5)	Desmosterol(22:6)
Liver	Heart	0.000304156	6.9611e-13	7.43738e-13	0.215877	0.999935	0.997852
	Kidney	0.00614085	6.9611e-13	1.75104e-12	0.993686	0.994433	0.166532
	Gluteus	2.14927e-05	6.9611e-13	7.0377e-13	2.61617e-06	0.999952	0.778171
	Soleus	0.000548851	6.9611e-13	7.04659e-13	4.69101e-06	0.999944	0.583845
	VAT	2.40891e-07	6.9611e-13	6.96332e-13	3.44003e-07	0.0761322	0.313602
	SAT	8.87864e-07	6.9611e-13	7.02882e-13	3.68209e-06	0.719644	0.91241
Heart	Liver	0.000304156	6.9611e-13	7.43738e-13	0.215877	0.999935	0.997852
	Kidney	0.994129	0.998009	0.99997	0.688358	0.999761	0.0527769
	Gluteus	0.920674	0.997591	0.810544	0.00412466	0.997531	0.966563
	Soleus	0.999891	0.99718	0.533094	0.00511479	0.997645	0.864388
	VAT	0.281684	0.863494	0.251195	0.000858463	0.144271	0.63786
	SAT	0.290063	0.99949	0.482706	0.00414301	0.86065	0.994692
Kidney	Liver	0.00614085	6.9611e-13	1.75104e-12	0.993686	0.994433	0.166532
	Heart	0.994129	0.998009	0.99997	0.688358	0.999761	0.0527769
	Gluteus	0.637645	0.941773	0.716061	7.30558e-05	0.973282	0.00822528
	Soleus	0.969572	0.942335	0.444291	0.000105028	0.975575	0.00442987
	VAT	0.104126	0.609033	0.204007	1.30626e-05	0.372562	0.000747189
	SAT	0.114138	0.971551	0.399305	8.40188e-05	0.975632	0.0229987
Gluteus	Liver	2.14927e-05	6.9611e-13	7.0377e-13	2.61617e-06	0.999952	0.778171
	Heart	0.920674	0.997591	0.810544	0.00412466	0.997531	0.966563
	Kidney	0.637645	0.941773	0.716061	7.30558e-05	0.973282	0.00822528
	Soleus	0.991982	1	0.998877	1	1	0.999808
	VAT	0.940304	0.994907	0.978039	0.999859	0.0603419	0.993675
	SAT	0.917367	1	0.997506	0.999998	0.609405	0.999988
Soleus	Liver	0.000548851	6.9611e-13	7.04659e-13	4.69101e-06	0.999944	0.583845
	Heart	0.999891	0.99718	0.533094	0.00511479	0.997645	0.864388
	Kidney	0.969572	0.942335	0.444291	0.000105028	0.975575	0.00442987
	Gluteus	0.991982	1	0.998877	1	1	0.999808
	VAT	0.605364	0.997202	0.99992	0.999987	0.0775017	0.999964
	SAT	0.582923	0.999999	1	1	0.637807	0.997544
VAT	Liver	2.40891e-07	6.9611e-13	6.96332e-13	3.44003e-07	0.0761322	0.313602
	Heart	0.281684	0.863494	0.251195	0.000858463	0.144271	0.63786
	Kidney	0.104126	0.609033	0.204007	1.30626e-05	0.372562	0.000747189
	Gluteus	0.940304	0.994907	0.978039	0.999859	0.0603419	0.993675
	Soleus	0.605364	0.997202	0.99992	0.999987	0.0775017	0.999964
	SAT	0.999999	0.990414	0.999985	0.999999	0.920112	0.974954
SAT	Liver	8.87864e-07	6.9611e-13	7.02882e-13	3.68209e-06	0.719644	0.91241
	Heart	0.290063	0.99949	0.482706	0.00414301	0.86065	0.994692
	Kidney	0.114138	0.971551	0.399305	8.40188e-05	0.975632	0.0229987
	Gluteus	0.917367	1	0.997506	0.999998	0.609405	0.999988
	Soleus	0.582923	0.999999	1	1	0.637807	0.997544
	VAT	0.999999	0.990414	0.999985	0.999999	0.920112	0.974954
Multiple comparison post hoc Tuckeys
		p value
		Hydroxycholesterol
		OH-Cholesterol 18:0	OH-Cholesterol 18:1 (a)	OH-Cholesterol 18:1 (b)	OH-Cholesterol 18:2 (a)	OH-Cholesterol 18:2 (b)	OH-Cholesterol 18:2 (c)	OH-Cholesterol 18:2 (d)	OH-Cholesterol 18:2 (e)	OH-Cholesterol 20:4 (a)	OH-Cholesterol 20:4 (b)
Liver	Heart	0.000155934	3.51406e-10	0.979637	0.946363	0.00597539	5.00241e-08	1.57627e-10	5.91712e-05	2.1709e-06	1.47149e-12
	Kidney	4.23486e-05	1.23543e-08	0.999559	0.99997	0.00777024	1.86982e-06	1.31345e-07	0.00123972	0.0221607	8.31257e-12
	Gluteus	0.00659272	2.44928e-09	0.76367	0.846423	0.0134743	6.95067e-08	5.8322e-10	0.0212354	4.04972e-07	1.22635e-12
	Soleus	0.790641	2.56715e-09	0.00236207	0.457637	0.00643781	2.56655e-07	3.42804e-10	0.888901	8.30197e-07	1.88083e-12
	VAT	0.00104781	4.79286e-10	7.87714e-11	0.999778	0.377922	5.00241e-06	1.58547e-11	0.630957	3.07896e-08	7.54663e-12
	SAT	0.00378137	3.86771e-08	1.13148e-09	0.0258114	0.866994	1.86059e-05	1.09544e-09	0.587254	3.32836e-05	9.4591e-13
Heart	Liver	0.000155934	3.51406e-10	0.979637	0.946363	0.00597539	5.00241e-08	1.57627e-10	5.91712e-05	2.1709e-06	1.47149e-12
	Kidney	0.990694	0.998725	0.891226	0.992335	0.999998	0.996935	0.781694	0.996618	0.183275	1
	Gluteus	0.974352	1	0.99299	0.99984	1	0.999728	0.999996	0.702058	0.970601	0.981001
	Soleus	0.049356	0.999872	0.020389	0.941777	0.999724	0.999932	0.990166	0.0142574	0.962169	0.949757
	VAT	9.03699e-11	0.999998	1.09356e-09	0.819638	0.639748	0.914429	0.950067	3.41095e-07	0.776863	0.999733
	SAT	1.21577e-09	0.999062	1.36445e-08	0.0018691	0.313829	0.960036	0.999769	1.07075e-06	0.999999	0.733047
Kidney	Liver	4.23486e-05	1.23543e-08	0.999559	0.99997	0.00777024	1.86982e-06	1.31345e-07	0.00123972	0.0221607	8.31257e-12
	Heart	0.990694	0.998725	0.891226	0.992335	0.999998	0.996935	0.781694	0.996618	0.183275	1
	Gluteus	0.740958	0.999237	0.572788	0.955239	0.999996	0.96866	0.726961	0.967867	0.0368512	0.982282
	Soleus	0.0136849	0.986579	0.00146246	0.674893	0.99999	0.98204	0.437592	0.090052	0.0410911	0.953945
	VAT	5.98556e-11	0.994684	1.3497e-10	0.996453	0.605658	0.998826	0.248822	1.02111e-05	0.00758067	0.999902
	SAT	6.26164e-10	1	1.44489e-09	0.021947	0.299444	0.999743	0.652009	2.14201e-05	0.352191	0.759365
Gluteus	Liver	0.00659272	2.44928e-09	0.76367	0.846423	0.0134743	6.95067e-08	5.8322e-10	0.0212354	4.04972e-07	1.22635e-12
	Heart	0.974352	1	0.99299	0.99984	1	0.999728	0.999996	0.702058	0.970601	0.981001
	Kidney	0.740958	0.999237	0.572788	0.955239	0.999996	0.96866	0.726961	0.967867	0.0368512	0.982282
	Soleus	0.351004	0.99988	0.139811	0.993679	0.99967	1	0.998456	0.456058	1	0.999993
	VAT	9.63702e-09	0.999997	5.7944e-08	0.672787	0.724491	0.779746	0.987494	0.000238628	0.999043	0.904716
	SAT	7.79728e-08	0.999426	4.4489e-07	0.00140831	0.395737	0.868244	0.999997	0.000392207	0.962022	0.992532
Soleus	Liver	0.790641	2.56715e-09	0.00236207	0.457637	0.00643781	2.56655e-07	3.42804e-10	0.888901	8.30197e-07	1.88083e-12
	Heart	0.049356	0.999872	0.020389	0.941777	0.999724	0.999932	0.990166	0.0142574	0.962169	0.949757
	Kidney	0.0136849	0.986579	0.00146246	0.674893	0.99999	0.98204	0.437592	0.090052	0.0410911	0.953945
	Gluteus	0.351004	0.99988	0.139811	0.993679	0.99967	1	0.998456	0.456058	1	0.999993
	VAT	5.02625e-05	0.999997	0.00138761	0.296542	0.506776	0.842059	0.999995	0.124783	0.999772	0.836356
	SAT	0.000196765	0.98925	0.00419073	0.000300996	0.238738	0.908262	0.999896	0.122629	0.95261	0.999151
VAT	Liver	0.00104781	4.79286e-10	7.87714e-11	0.999778	0.377922	5.00241e-06	1.58547e-11	0.630957	3.07896e-08	7.54663e-12
	Heart	9.03699e-11	0.999998	1.09356e-09	0.819638	0.639748	0.914429	0.950067	3.41095e-07	0.776863	0.999733
	Kidney	5.98556e-11	0.994684	1.3497e-10	0.996453	0.605658	0.998826	0.248822	1.02111e-05	0.00758067	0.999902
	Gluteus	9.63702e-09	0.999997	5.7944e-08	0.672787	0.724491	0.779746	0.987494	0.000238628	0.999043	0.904716
	Soleus	5.02625e-05	0.999997	0.00138761	0.296542	0.506776	0.842059	0.999995	0.124783	0.999772	0.836356
	SAT	1	0.995942	1	0.0722515	0.9946	1	0.998002	0.999995	0.780669	0.539666
SAT	Liver	0.00378137	3.86771e-08	1.13148e-09	0.0258114	0.866994	1.86059e-05	1.09544e-09	0.587254	3.32836e-05	9.4591e-13
	Heart	1.21577e-09	0.999062	1.36445e-08	0.0018691	0.313829	0.960036	0.999769	1.07075e-06	0.999999	0.733047
	Kidney	6.26164e-10	1	1.44489e-09	0.021947	0.299444	0.999743	0.652009	2.14201e-05	0.352191	0.759365
	Gluteus	7.79728e-08	0.999426	4.4489e-07	0.00140831	0.395737	0.868244	0.999997	0.000392207	0.962022	0.992532
	Soleus	0.000196765	0.98925	0.00419073	0.000300996	0.238738	0.908262	0.999896	0.122629	0.95261	0.999151
	VAT	1	0.995942	1	0.0722515	0.9946	1	0.998002	0.999995	0.780669	0.539666
Multiple comparison post hoc Tuckeys
		p value
		Cholesteryl esters
		CE(14:0)	CE(15:0)	CE(16:0)	CE(16:1)	CE(16:2)	CE(17:0)	CE(17:1)	CE(18:0)	CE(18:1)	CE(18:2)	CE(18:3)	CE(20:1)	CE(20:2)	CE(20:3)	CE(20:4)	CE(20:5)	CE(22:0)	CE(22:1)	CE(22:4)	CE(22:5) (n3)	CE(22:5) (n6)	CE(22:6)	CE(24:0)	CE(24:1)	CE(24:4)	CE(24:5)	CE(24:6)
Liver	Heart	0.041072	0.00626424	6.9611e-13	6.96332e-13	0.999952	6.96443e-13	6.96221e-13	2.27696e-10	6.9611e-13	6.9611e-13	6.9611e-13	1.09445e-06	6.01969e-10	2.56359e-05	6.03282e-11	8.72011e-07	0.230425	0.00509773	0.155142	0.369767	0.9856	0.99915	0.174555	0.116834	0.0778486	0.645194	0.999935
	Kidney	5.93127e-09	0.52989	6.9611e-13	7.1565e-13	0.0626435	7.15095e-13	6.96665e-13	4.09157e-08	6.9611e-13	6.9611e-13	7.02771e-13	0.0103637	0.00170721	0.792818	5.11508e-08	0.506085	0.997354	0.960457	0.17796	0.042575	0.00463007	0.0115048	0.977258	0.999999	0.153065	0.0420512	4.31095e-05
	Gluteus	0.723194	0.0246431	6.9611e-13	6.96443e-13	0.866713	6.99441e-13	6.96332e-13	5.87393e-10	6.9611e-13	6.9611e-13	6.9611e-13	2.30587e-06	2.82806e-09	1.88956e-05	6.96332e-13	7.09966e-09	0.258685	0.00858135	0.129405	0.182518	0.963232	0.953815	0.217794	0.113596	0.107456	0.675834	0.999867
	Soleus	0.989842	0.00468446	6.9611e-13	6.9722e-13	0.0792748	7.1454e-13	6.97664e-13	2.58207e-09	6.9611e-13	6.9611e-13	6.9611e-13	9.01111e-06	1.16131e-08	5.01779e-05	6.96443e-13	5.91247e-09	0.571539	0.0215969	0.181099	0.227665	0.969942	0.95668	0.348998	0.214931	0.152214	0.721722	0.999925
	VAT	3.06157e-05	5.02387e-12	6.9611e-13	6.9611e-13	0.000991543	6.96443e-13	6.9611e-13	1.35982e-08	6.9611e-13	6.9611e-13	6.9611e-13	0.00713893	3.72281e-09	5.90821e-06	6.96221e-13	4.98926e-11	0.999826	0.0888153	0.156002	0.13017	0.948714	0.917639	0.996541	0.799952	0.0831349	0.634083	0.999799
	SAT	0.00015177	2.03519e-11	6.9611e-13	6.96332e-13	0.00584432	7.07989e-13	6.96332e-13	3.69513e-07	6.9611e-13	6.9611e-13	6.9611e-13	0.0577988	1.20664e-07	3.40768e-05	6.96332e-13	5.42099e-10	0.797532	0.0739316	0.396143	0.19776	0.966471	0.942886	0.558476	0.429088	0.150284	0.722248	0.999879
Heart	Liver	0.041072	0.00626424	6.9611e-13	6.96332e-13	0.999952	6.96443e-13	6.96221e-13	2.27696e-10	6.9611e-13	6.9611e-13	6.9611e-13	1.09445e-06	6.01969e-10	2.56359e-05	6.03282e-11	8.72011e-07	0.230425	0.00509773	0.155142	0.369767	0.9856	0.99915	0.174555	0.116834	0.0778486	0.645194	0.999935
	Kidney	0.000129824	0.57664	0.866043	0.996625	0.114914	0.999348	0.999991	0.95553	0.998757	0.987196	0.531107	0.217094	0.00558867	0.00712544	0.779829	0.00175866	0.647177	0.118189	0.000219254	0.000121037	0.000483938	0.00323726	0.738829	0.126615	6.48393e-05	0.00045512	1.68581e-05
	Gluteus	0.784953	0.999981	0.966087	0.988284	0.72905	0.999999	1	0.999943	0.999993	0.919929	0.107566	0.999994	1	0.999292	9.4886e-05	0.525201	1	1	0.999975	0.998082	0.999992	0.997765	1	0.999996	1	1	1
	Soleus	0.0143734	0.998644	0.988204	0.954702	0.0429839	1	1	0.999991	0.999998	0.935804	0.0726325	1	1	0.999701	0.000256056	0.331352	0.999822	1	0.999995	0.998607	0.999993	0.997632	1	1	1	1	1
	VAT	9.74917e-10	9.55256e-07	0.993882	0.41359	0.000413319	0.999602	0.82382	0.958222	1	0.670134	0.00967923	0.180634	0.999945	0.996455	1.9108e-05	0.0439513	0.455745	0.958972	1	0.995398	0.999976	0.993574	0.521531	0.874529	1	1	1
	SAT	1.07341e-08	1.82888e-06	0.999917	0.533076	0.0027459	0.999972	0.894019	0.866608	0.999961	0.766456	0.0219198	0.0980742	0.994	0.998669	8.48287e-05	0.0790643	0.99015	0.996868	0.999974	0.997007	0.999988	0.995866	0.999163	0.999445	1	1	1
Kidney	Liver	5.93127e-09	0.52989	6.9611e-13	7.1565e-13	0.0626435	7.15095e-13	6.96665e-13	4.09157e-08	6.9611e-13	6.9611e-13	7.02771e-13	0.0103637	0.00170721	0.792818	5.11508e-08	0.506085	0.997354	0.960457	0.17796	0.042575	0.00463007	0.0115048	0.977258	0.999999	0.153065	0.0420512	4.31095e-05
	Heart	0.000129824	0.57664	0.866043	0.996625	0.114914	0.999348	0.999991	0.95553	0.998757	0.987196	0.531107	0.217094	0.00558867	0.00712544	0.779829	0.00175866	0.647177	0.118189	0.000219254	0.000121037	0.000483938	0.00323726	0.738829	0.126615	6.48393e-05	0.00045512	1.68581e-05
	Gluteus	3.79216e-06	0.779357	0.391816	0.861631	0.00398491	0.997547	0.999934	0.890041	0.993926	0.572703	0.00149175	0.196595	0.00820662	0.00387454	2.71278e-06	1.34258e-05	0.653625	0.141723	0.000251914	5.94251e-05	0.000602421	0.00134029	0.762201	0.120162	0.000153576	0.000898049	4.19244e-05
	Soleus	7.39057e-09	0.381904	0.52005	0.758802	3.97695e-05	0.998558	0.999992	0.927354	0.996243	0.620576	0.0010648	0.29084	0.0146046	0.00693726	7.94788e-06	7.88414e-06	0.903657	0.237222	0.000539656	0.000121065	0.00105799	0.0020819	0.870054	0.215811	0.000333723	0.00157625	8.98727e-05
	VAT	6.9722e-13	1.09166e-08	0.521961	0.190326	1.46281e-07	0.982027	0.755944	1	0.997721	0.282876	7.37501e-05	1	0.016209	0.00177864	5.3857e-07	1.42441e-07	0.999988	0.595794	0.000266217	2.63974e-05	0.00033506	0.000641585	0.999964	0.773377	8.58834e-05	0.000552784	2.22031e-05
	SAT	7.15539e-13	2.48955e-08	0.978476	0.277287	1.69135e-06	0.994632	0.837702	0.999929	0.999995	0.384516	0.000252084	0.999154	0.0780361	0.00503625	2.69009e-06	7.68015e-07	0.982492	0.490037	0.00206335	9.58693e-05	0.000995594	0.00175161	0.966433	0.417123	0.000327443	0.00158031	8.2759e-05
Gluteus	Liver	0.723194	0.0246431	6.9611e-13	6.96443e-13	0.866713	6.99441e-13	6.96332e-13	5.87393e-10	6.9611e-13	6.9611e-13	6.9611e-13	2.30587e-06	2.82806e-09	1.88956e-05	6.96332e-13	7.09966e-09	0.258685	0.00858135	0.129405	0.182518	0.963232	0.953815	0.217794	0.113596	0.107456	0.675834	0.999867
	Heart	0.784953	0.999981	0.966087	0.988284	0.72905	0.999999	1	0.999943	0.999993	0.919929	0.107566	0.999994	1	0.999292	9.4886e-05	0.525201	1	1	0.999975	0.998082	0.999992	0.997765	1	0.999996	1	1	1
	Kidney	3.79216e-06	0.779357	0.391816	0.861631	0.00398491	0.997547	0.999934	0.890041	0.993926	0.572703	0.00149175	0.196595	0.00820662	0.00387454	2.71278e-06	1.34258e-05	0.653625	0.141723	0.000251914	5.94251e-05	0.000602421	0.00134029	0.762201	0.120162	0.000153576	0.000898049	4.19244e-05
	Soleus	0.380317	0.991965	1	0.999976	0.68294	1	1	1	1	1	0.999957	1	1	1	1	0.99972	0.999545	0.999998	1	1	1	1	0.999998	0.999996	1	1	1
	VAT	6.08406e-07	1.66933e-06	0.999957	0.90163	0.0670265	0.999984	0.902147	0.89265	1	0.999427	0.984624	0.165785	0.999788	1	0.999964	0.90933	0.475813	0.956281	0.999997	1	1	1	0.564095	0.825537	1	1	1
	SAT	3.50682e-06	2.70414e-06	0.913524	0.937256	0.171873	1	0.943005	0.767459	0.99934	0.999767	0.989967	0.09058	0.991042	1	0.999979	0.933924	0.986697	0.995663	0.999072	1	1	1	0.998944	0.99708	1	1	1
Soleus	Liver	0.989842	0.00468446	6.9611e-13	6.9722e-13	0.0792748	7.1454e-13	6.97664e-13	2.58207e-09	6.9611e-13	6.9611e-13	6.9611e-13	9.01111e-06	1.16131e-08	5.01779e-05	6.96443e-13	5.91247e-09	0.571539	0.0215969	0.181099	0.227665	0.969942	0.95668	0.348998	0.214931	0.152214	0.721722	0.999925
	Heart	0.0143734	0.998644	0.988204	0.954702	0.0429839	1	1	0.999991	0.999998	0.935804	0.0726325	1	1	0.999701	0.000256056	0.331352	0.999822	1	0.999995	0.998607	0.999993	0.997632	1	1	1	1	1
	Kidney	7.39057e-09	0.381904	0.52005	0.758802	3.97695e-05	0.998558	0.999992	0.927354	0.996243	0.620576	0.0010648	0.29084	0.0146046	0.00693726	7.94788e-06	7.88414e-06	0.903657	0.237222	0.000539656	0.000121065	0.00105799	0.0020819	0.870054	0.215811	0.000333723	0.00157625	8.98727e-05
	Gluteus	0.380317	0.991965	1	0.999976	0.68294	1	1	1	1	1	0.999957	1	1	1	1	0.99972	0.999545	0.999998	1	1	1	1	0.999998	0.999996	1	1	1
	VAT	0.00185355	4.6883e-05	0.999999	0.976476	0.893416	0.999974	0.890736	0.93069	1	0.999521	0.999084	0.256023	0.999944	0.999998	0.999879	0.99165	0.791826	0.986518	1	1	1	1	0.714906	0.924156	1	1	1
	SAT	0.00488488	5.65211e-05	0.957558	0.986246	0.970727	0.999999	0.933168	0.827154	0.999643	0.999799	0.999427	0.145338	0.995318	1	0.999923	0.994119	0.999864	0.999331	0.999574	1	1	1	0.999914	0.999728	1	1	1
VAT	Liver	3.06157e-05	5.02387e-12	6.9611e-13	6.9611e-13	0.000991543	6.96443e-13	6.9611e-13	1.35982e-08	6.9611e-13	6.9611e-13	6.9611e-13	0.00713893	3.72281e-09	5.90821e-06	6.96221e-13	4.98926e-11	0.999826	0.0888153	0.156002	0.13017	0.948714	0.917639	0.996541	0.799952	0.0831349	0.634083	0.999799
	Heart	9.74917e-10	9.55256e-07	0.993882	0.41359	0.000413319	0.999602	0.82382	0.958222	1	0.670134	0.00967923	0.180634	0.999945	0.996455	1.9108e-05	0.0439513	0.455745	0.958972	1	0.995398	0.999976	0.993574	0.521531	0.874529	1	1	1
	Kidney	6.9722e-13	1.09166e-08	0.521961	0.190326	1.46281e-07	0.982027	0.755944	1	0.997721	0.282876	7.37501e-05	1	0.016209	0.00177864	5.3857e-07	1.42441e-07	0.999988	0.595794	0.000266217	2.63974e-05	0.00033506	0.000641585	0.999964	0.773377	8.58834e-05	0.000552784	2.22031e-05
	Gluteus	6.08406e-07	1.66933e-06	0.999957	0.90163	0.0670265	0.999984	0.902147	0.89265	1	0.999427	0.984624	0.165785	0.999788	1	0.999964	0.90933	0.475813	0.956281	0.999997	1	1	1	0.564095	0.825537	1	1	1
	Soleus	0.00185355	4.6883e-05	0.999999	0.976476	0.893416	0.999974	0.890736	0.93069	1	0.999521	0.999084	0.256023	0.999944	0.999998	0.999879	0.99165	0.791826	0.986518	1	1	1	1	0.714906	0.924156	1	1	1
	SAT	1	0.999915	0.970272	1	0.999986	1	1	0.999816	0.999875	1	1	0.999062	0.999718	1	1	1	0.93891	0.999941	0.999908	1	1	1	0.885579	0.992322	1	1	1
SAT	Liver	0.00015177	2.03519e-11	6.9611e-13	6.96332e-13	0.00584432	7.07989e-13	6.96332e-13	3.69513e-07	6.9611e-13	6.9611e-13	6.9611e-13	0.0577988	1.20664e-07	3.40768e-05	6.96332e-13	5.42099e-10	0.797532	0.0739316	0.396143	0.19776	0.966471	0.942886	0.558476	0.429088	0.150284	0.722248	0.999879
	Heart	1.07341e-08	1.82888e-06	0.999917	0.533076	0.0027459	0.999972	0.894019	0.866608	0.999961	0.766456	0.0219198	0.0980742	0.994	0.998669	8.48287e-05	0.0790643	0.99015	0.996868	0.999974	0.997007	0.999988	0.995866	0.999163	0.999445	1	1	1
	Kidney	7.15539e-13	2.48955e-08	0.978476	0.277287	1.69135e-06	0.994632	0.837702	0.999929	0.999995	0.384516	0.000252084	0.999154	0.0780361	0.00503625	2.69009e-06	7.68015e-07	0.982492	0.490037	0.00206335	9.58693e-05	0.000995594	0.00175161	0.966433	0.417123	0.000327443	0.00158031	8.2759e-05
	Gluteus	3.50682e-06	2.70414e-06	0.913524	0.937256	0.171873	1	0.943005	0.767459	0.99934	0.999767	0.989967	0.09058	0.991042	1	0.999979	0.933924	0.986697	0.995663	0.999072	1	1	1	0.998944	0.99708	1	1	1
	Soleus	0.00488488	5.65211e-05	0.957558	0.986246	0.970727	0.999999	0.933168	0.827154	0.999643	0.999799	0.999427	0.145338	0.995318	1	0.999923	0.994119	0.999864	0.999331	0.999574	1	1	1	0.999914	0.999728	1	1	1
	VAT	1	0.999915	0.970272	1	0.999986	1	1	0.999816	0.999875	1	1	0.999062	0.999718	1	1	1	0.93891	0.999941	0.999908	1	1	1	0.885579	0.992322	1	1	1
Multiple comparison post hoc Tuckeys
		p value
		Alkyl triacylglycerols
		oxCE (18:2) [+2O]	oxCE (18:2) [+O]
Liver	Heart	0.864488	7.01661e-13
	Kidney	0.991903	8.0902e-13
	Gluteus	0.999797	7.49734e-13
	Soleus	1	8.96061e-13
	VAT	0.129716	7.2875e-13
	SAT	0.392235	1.02141e-12
Heart	Liver	0.864488	7.01661e-13
	Kidney	0.501868	0.999991
	Gluteus	0.716324	1
	Soleus	0.89654	1
	VAT	0.00553805	0.999985
	SAT	0.0383168	1
Kidney	Liver	0.991903	8.0902e-13
	Heart	0.501868	0.999991
	Gluteus	0.999907	0.999985
	Soleus	0.996989	0.999938
	VAT	0.538759	1
	SAT	0.839709	0.999999
Gluteus	Liver	0.999797	7.49734e-13
	Heart	0.716324	1
	Kidney	0.999907	0.999985
	Soleus	0.999957	1
	VAT	0.340589	0.999976
	SAT	0.66797	1
Soleus	Liver	1	8.96061e-13
	Heart	0.89654	1
	Kidney	0.996989	0.999938
	Gluteus	0.999957	1
	VAT	0.243605	0.999909
	SAT	0.533603	0.999999
VAT	Liver	0.129716	7.2875e-13
	Heart	0.00553805	0.999985
	Kidney	0.538759	1
	Gluteus	0.340589	0.999976
	Soleus	0.243605	0.999909
	SAT	0.999691	0.999998
SAT	Liver	0.392235	1.02141e-12
	Heart	0.0383168	1
	Kidney	0.839709	0.999999
	Gluteus	0.66797	1
	Soleus	0.533603	0.999999
	VAT	0.999691	0.999998

[truncated: 2 more sheets: PR (Ubiquinone) Concentration, PR (Ubiquinone) Statistics]
